# Supplementary material for: Between Forests and Fields: The Distribution of Eumorpha (Lepidoptera, Sphingidae) Moths Across Brazilian Biomes
Source: Neotrop Entomol. 2026 Feb 5;55(1):7. doi: 10.1007/s13744-026-01362-1 (PMC12872750; doi:10.1007/s13744-026-01362-1)
Supplement: Supplementary file 1 — (XLSX 61.3 KB) [file 13744_2026_1362_MOESM1_ESM.xlsx]

## Sheet: Supplementary_1.xlsx
Species	Considered as	Sample number	Exact Site	Municipality	State	Country	Latitude	Longitude	Reference	Publication year	Year	Collected Material	Biome	DOI	First author affiliation	Observation
Eumorpha anchemola	Eumorpha anchemolus	2	Ilha de Maracá	NOT INFORMATION	Roraima	Brasil	2.032293592	-50.44894404	Motta et al.	1991	1991	INPA e UFPR	Amazon	10.1590/1809-43921991211324	Instituto Nacional de Pesquisas da Amazônia (INPA)	NOT INFORMATION
Eumropha fasciata fasciata	Eumorpha fasciatus	1	Ilha de Maracá	NOT INFORMATION	Roraima	Brasil	2.032293592	-50.44894404	Motta et al.	1991	1991	INPA e UFPR	Amazon	10.1590/1809-43921991211324	Instituto Nacional de Pesquisas da Amazônia (INPA)	NOT INFORMATION
Eumorpha labruscae labruscae	Eumorpha labruscae	1	Ilha de Maracá	NOT INFORMATION	Roraima	Brasil	2.032293592	-50.44894404	Motta et al.	1991	1991	INPA e UFPR	Amazon	10.1590/1809-43921991211324	Instituto Nacional de Pesquisas da Amazônia (INPA)	NOT INFORMATION
Eumorpha satellitia liacaon	Eumorpha satellitia	2	Ilha de Maracá	NOT INFORMATION	Roraima	Brasil	2.032293592	-50.44894404	Motta et al.	1991	1991	INPA e UFPR	Amazon	10.1590/1809-43921991211324	Instituto Nacional de Pesquisas da Amazônia (INPA)	NOT INFORMATION
Eumorpha anchemola	Eumorpha anchemolus	11	Fazenda Aruanã	Itacoatiara	Amazonas	Brasil	-2.954623658	-58.84113706	Motta et al.	1998	1998	INPA	Amazon	10.1590/1809-43921998281092	Instituto Nacional de Pesquisas da Amazônia (INPA)	NOT INFORMATION
Eumorpha anchemola	Eumorpha anchemolus	21	Ponte Mamoud Amed	Itacoatiara	Amazonas	Brasil	-3.032779376	-58.56663267	Motta et al.	1998	1998	INPA	Amazon	10.1590/1809-43921998281092	Instituto Nacional de Pesquisas da Amazônia (INPA)	NOT INFORMATION
Eumorpha capronnieri	Eumorpha capronnieri	3	Fazenda Aruanã	Itacoatiara	Amazonas	Brasil	-2.954623658	-58.84113706	Motta et al.	1998	1998	INPA	Amazon	10.1590/1809-43921998281092	Instituto Nacional de Pesquisas da Amazônia (INPA)	NOT INFORMATION
Eumorpha capronnieri	Eumorpha capronnieri	1	Ponte Mamoud Amed	Itacoatiara	Amazonas	Brasil	-3.032779376	-58.56663267	Motta et al.	1998	1998	INPA	Amazon	10.1590/1809-43921998281092	Instituto Nacional de Pesquisas da Amazônia (INPA)	NOT INFORMATION
Eumorpha eacus	Eumorpha megaeacus	2	Fazenda Aruanã	Itacoatiara	Amazonas	Brasil	-2.954623658	-58.84113706	Motta et al.	1998	1998	INPA	Amazon	10.1590/1809-43921998281092	Instituto Nacional de Pesquisas da Amazônia (INPA)	NOT INFORMATION
Eumropha fasciata fasciata	Eumorpha fasciatus	4	Fazenda Aruanã	Itacoatiara	Amazonas	Brasil	-2.954623658	-58.84113706	Motta et al.	1998	1998	INPA	Amazon	10.1590/1809-43921998281092	Instituto Nacional de Pesquisas da Amazônia (INPA)	NOT INFORMATION
Eumropha fasciata fasciata	Eumorpha fasciatus	13	Ponte Mamoud Amed	Itacoatiara	Amazonas	Brasil	-3.032779376	-58.56663267	Motta et al.	1998	1998	INPA	Amazon	10.1590/1809-43921998281092	Instituto Nacional de Pesquisas da Amazônia (INPA)	NOT INFORMATION
Eumorpha labruscae labruscae	Eumorpha labruscae	1	Fazenda Aruanã	Itacoatiara	Amazonas	Brasil	-2.954623658	-58.84113706	Motta et al.	1998	1998	INPA	Amazon	10.1590/1809-43921998281092	Instituto Nacional de Pesquisas da Amazônia (INPA)	NOT INFORMATION
Eumorpha labruscae labruscae	Eumorpha labruscae	1	Ponte Mamoud Amed	Itacoatiara	Amazonas	Brasil	-3.032779376	-58.56663267	Motta et al.	1998	1998	INPA	Amazon	10.1590/1809-43921998281092	Instituto Nacional de Pesquisas da Amazônia (INPA)	NOT INFORMATION
Eumorpha phorbas	Eumorpha phorbas	4	Ponte Mamoud Amed	Itacoatiara	Amazonas	Brasil	-3.032779376	-58.56663267	Motta et al.	1998	1998	INPA	Amazon	10.1590/1809-43921998281092	Instituto Nacional de Pesquisas da Amazônia (INPA)	NOT INFORMATION
Eumorpha vitis vitis	Eumorpha vitis	3	Ponte Mamoud Amed	Itacoatiara	Amazonas	Brasil	-3.032779376	-58.56663267	Motta et al.	1998	1998	INPA	Amazon	10.1590/1809-43921998281092	Instituto Nacional de Pesquisas da Amazônia (INPA)	NOT INFORMATION
Eumorpha vitis vitis	Eumorpha vitis	11	Fazenda Aruanã	Itacoatiara	Amazonas	Brasil	-2.954623658	-58.84113706	Motta et al.	1998	1998	INPA	Amazon	10.1590/1809-43921998281092	Instituto Nacional de Pesquisas da Amazônia (INPA)	NOT INFORMATION
Eumorpha capronnieri	Eumorpha capronnieri	1	Jarí Celulose S.A	NOT INFORMATION	Divisa de Amapá e Pará	Brasil	-0.882588872	-52.59982447	Hawes et al.	2009	2009	INPA	Amazon	10.1017/S0266467409006038	University of East Anglia	NOT INFORMATION
Eumorpha labruscae	Eumorpha labruscae	NOT INFORMATION	NOT INFORMATION	Pacajá	Pará	Brasil	-3.6851	-50.6311	Ponce et al.	2014	2014	NOT INFORMATION	Amazon	10.1111/syen.12111	Florida Museum of Natural History	NOT INFORMATION
Eumorpha anchemolus	Eumorpha anchemolus	NOT INFORMATION	Parque Nacional da Serra do Pardo	São Felix do Xingu	Pará	Brasil	-5.475967195	-52.98924521	Camargo et al. A	2016a	2016	Centro de Pesquisa do Cerrado da Empresa Brasileira de Pesquisa Agropecuária (Embrapa Cerrados)	Amazon	10.1007/s10841-016-9894-6	Embrapa Cerrados	NOT INFORMATION
Eumorpha capronnieri	Eumorpha capronnieri	NOT INFORMATION	Parque Nacional da Serra do Pardo	São Felix do Xingu	Pará	Brasil	-5.475967195	-52.98924521	Camargo et al. A	2016a	2016	Centro de Pesquisa do Cerrado da Empresa Brasileira de Pesquisa Agropecuária (Embrapa Cerrados)	Amazon	10.1007/s10841-016-9894-6	Embrapa Cerrados	NOT INFORMATION
Eumorpha fasciatus	Eumorpha fasciatus	NOT INFORMATION	Parque Nacional da Serra do Pardo	São Felix do Xingu	Pará	Brasil	-5.475967195	-52.98924521	Camargo et al. A	2016a	2016	Centro de Pesquisa do Cerrado da Empresa Brasileira de Pesquisa Agropecuária (Embrapa Cerrados)	Amazon	10.1007/s10841-016-9894-6	Embrapa Cerrados	NOT INFORMATION
Eumorpha labruscae	Eumorpha labruscae	NOT INFORMATION	Parque Nacional da Serra do Pardo	São Felix do Xingu	Pará	Brasil	-5.475967195	-52.98924521	Camargo et al. A	2016a	2016	Centro de Pesquisa do Cerrado da Empresa Brasileira de Pesquisa Agropecuária (Embrapa Cerrados)	Amazon	10.1007/s10841-016-9894-6	Embrapa Cerrados	NOT INFORMATION
Eumorpha phorbas	Eumorpha phorbas	NOT INFORMATION	Parque Nacional da Serra do Pardo	São Felix do Xingu	Pará	Brasil	-5.475967195	-52.98924521	Camargo et al. A	2016a	2016	Centro de Pesquisa do Cerrado da Empresa Brasileira de Pesquisa Agropecuária (Embrapa Cerrados)	Amazon	10.1007/s10841-016-9894-6	Embrapa Cerrados	NOT INFORMATION
Eumorpha satellitia	Eumorpha satellitia	NOT INFORMATION	Parque Nacional da Serra do Pardo	São Felix do Xingu	Pará	Brasil	-5.475967195	-52.98924521	Camargo et al. A	2016a	2016	Centro de Pesquisa do Cerrado da Empresa Brasileira de Pesquisa Agropecuária (Embrapa Cerrados)	Amazon	10.1007/s10841-016-9894-6	Embrapa Cerrados	NOT INFORMATION
Eumorpha vitis	Eumorpha vitis	NOT INFORMATION	Parque Nacional da Serra do Pardo	São Felix do Xingu	Pará	Brasil	-5.475967195	-52.98924521	Camargo et al. A	2016a	2016	Centro de Pesquisa do Cerrado da Empresa Brasileira de Pesquisa Agropecuária (Embrapa Cerrados)	Amazon	10.1007/s10841-016-9894-6	Embrapa Cerrados	NOT INFORMATION
Eumorpha anchemolus	Eumorpha anchemolus	NOT INFORMATION	Parque Nacional da Serra do Pardo	São Felix do Xingu	Pará	Brasil	-5.92038163	-52.62315615	Camargo et al. B	2016b	2016	Centro de Pesquisa do Cerrado da Empresa Brasileira de Pesquisa Agropecuária (Embrapa Cerrados)	Amazon	10.1007/s00442-015-3363-x	Universidade de Brasília, Brasília	NOT INFORMATION
Eumorpha satellitia	Eumorpha satellitia	NOT INFORMATION	Parque Nacional da Serra do Pardo	São Felix do Xingu	Pará	Brasil	-5.92038163	-52.62315615	Camargo et al. B	2016b	2016	Centro de Pesquisa do Cerrado da Empresa Brasileira de Pesquisa Agropecuária (Embrapa Cerrados)	Amazon	10.1007/s00442-015-3363-x	Universidade de Brasília, Brasília	NOT INFORMATION
Eumorpha anchemolus	Eumorpha anchemolus	30	torre de 40 m localizada no KM 14 da Estação Experimental de Silvicultura Tropical	Manaus	Amazonas	Brasil	-2.58889875	-60.1152778	Lourido et al.	2018	2018	Inatituno Nacional de Pesquisa da Amazônia	Amazon	10.1590/1809-4392201704721	Instituto Nacional de Pesquisas da Amazônia (INPA)	NOT INFORMATION
Eumorpha capronnieri	Eumorpha capronnieri	2	torre de 40 m localizada no KM 14 da Estação Experimental de Silvicultura Tropical	Manaus	Amazonas	Brasil	-2.58889875	-60.1152778	Lourido et al.	2018	2018	Inatituno Nacional de Pesquisa da Amazônia	Amazon	10.1590/1809-4392201704721	Instituto Nacional de Pesquisas da Amazônia (INPA)	NOT INFORMATION
Eumorpha fasciatus	Eumorpha fasciatus	1	torre de 40 m localizada no KM 14 da Estação Experimental de Silvicultura Tropical	Manaus	Amazonas	Brasil	-2.58889875	-60.1152778	Lourido et al.	2018	2018	Inatituno Nacional de Pesquisa da Amazônia	Amazon	10.1590/1809-4392201704721	Instituto Nacional de Pesquisas da Amazônia (INPA)	NOT INFORMATION
Eumorpha obliquus obliquus	Eumorpha obliquus	6	torre de 40 m localizada no KM 14 da Estação Experimental de Silvicultura Tropical	Manaus	Amazonas	Brasil	-2.58889875	-60.1152778	Lourido et al.	2018	2018	Inatituno Nacional de Pesquisa da Amazônia	Amazon	10.1590/1809-4392201704721	Instituto Nacional de Pesquisas da Amazônia (INPA)	NOT INFORMATION
Eumorpha phorbas	Eumorpha phorbas	9	torre de 40 m localizada no KM 14 da Estação Experimental de Silvicultura Tropical	Manaus	Amazonas	Brasil	-2.58889875	-60.1152778	Lourido et al.	2018	2018	Inatituno Nacional de Pesquisa da Amazônia	Amazon	10.1590/1809-4392201704721	Instituto Nacional de Pesquisas da Amazônia (INPA)	NOT INFORMATION
Eumorpha anchemolus	Eumorpha anchemolus	1	Vila de alter do chão	Santarém	Pará	Brasil	-2.539510567	-54.96809253	da Conceição e Teston	2020	2020	Laboratório de Estudos de Lepidópteros Neotropicais LELN at the Universidade Federal do Oeste do Pará (UFOPA)	Amazon	10.4025/actascibiolsci.v42i2.49064	Universidade Federal do Oeste do Pará	NOT INFORMATION
Eumorpha labruscae	Eumorpha labruscae	3	Vila de alter do chão	Santarém	Pará	Brasil	-2.539510567	-54.96809253	da Conceição e Teston	2020	2020	Laboratório de Estudos de Lepidópteros Neotropicais LELN at the Universidade Federal do Oeste do Pará (UFOPA)	Amazon	10.4025/actascibiolsci.v42i2.49064	Universidade Federal do Oeste do Pará	NOT INFORMATION
Eumorpha labruscae	Eumorpha labruscae	1	Comunidade São Pedro	Santarém	Pará	Brasil	-2.525230029	-54.89995075	da Conceição e Teston	2020	2020	Laboratório de Estudos de Lepidópteros Neotropicais LELN at the Universidade Federal do Oeste do Pará (UFOPA)	Amazon	10.4025/actascibiolsci.v42i2.49064	Universidade Federal do Oeste do Pará	NOT INFORMATION
Eumorpha phorbas	Eumorpha phorbas	1	Comunidade São Pedro	Santarém	Pará	Brasil	-2.525230029	-54.89995075	da Conceição e Teston	2020	2020	Laboratório de Estudos de Lepidópteros Neotropicais LELN at the Universidade Federal do Oeste do Pará (UFOPA)	Amazon	10.4025/actascibiolsci.v42i2.49064	Universidade Federal do Oeste do Pará	NOT INFORMATION
Eumorpha analis	Eumorpha analis	1	Pacajá	Pacajá	Pará	Brasil	-3.659779946	-51.0024884	Correa-carmona et al.	2022	2022	NOT INFORMATION	Amazon	10.1111/icad.12549	CEFE, Univ Montpellier, CNRS, EPHE, IRD, Univ Paul Valéry Montpellier 3, Montpellier, 9 France	NOT INFORMATION
Eumorpha anchemolus	Eumorpha anchemolus	9	Pacajá	Pacajá	Pará	Brasil	-3.659779946	-51.0024884	Correa-carmona et al.	2022	2022	NOT INFORMATION	Amazon	10.1111/icad.12549	CEFE, Univ Montpellier, CNRS, EPHE, IRD, Univ Paul Valéry Montpellier 3, Montpellier, 9 France	NOT INFORMATION
Eumorpha anchemolus	Eumorpha anchemolus	3	Palmares	Parauapebas	Pará	Brasil	-5.768643381	-49.8952778	Correa-carmona et al.	2022	2022	NOT INFORMATION	Amazon	10.1111/icad.12549	CEFE, Univ Montpellier, CNRS, EPHE, IRD, Univ Paul Valéry Montpellier 3, Montpellier, 9 France	NOT INFORMATION
Eumorpha anchemolus	Eumorpha anchemolus	14	Maçaranduba	Nova Ipixuna	Pará	Brasil	-4.751185748	-49.30948732	Correa-carmona et al.	2022	2022	NOT INFORMATION	Amazon	10.1111/icad.12549	CEFE, Univ Montpellier, CNRS, EPHE, IRD, Univ Paul Valéry Montpellier 3, Montpellier, 9 France	NOT INFORMATION
Eumorpha capronnieri	Eumorpha capronnieri	2	Maçaranduba	Nova Ipixuna	Pará	Brasil	-4.751185748	-49.30948732	Correa-carmona et al.	2022	2022	NOT INFORMATION	Amazon	10.1111/icad.12549	CEFE, Univ Montpellier, CNRS, EPHE, IRD, Univ Paul Valéry Montpellier 3, Montpellier, 9 France	NOT INFORMATION
Eumorpha fasciatus	Eumorpha fasciatus	4	Maçaranduba	Nova Ipixuna	Pará	Brasil	-4.751185748	-49.30948732	Correa-carmona et al.	2022	2022	NOT INFORMATION	Amazon	10.1111/icad.12549	CEFE, Univ Montpellier, CNRS, EPHE, IRD, Univ Paul Valéry Montpellier 3, Montpellier, 9 France	NOT INFORMATION
Eumorpha labruscae	Eumorpha labruscae	1	Pacajá	Pacajá	Pará	Brasil	-3.659779946	-51.0024884	Correa-carmona et al.	2022	2022	NOT INFORMATION	Amazon	10.1111/icad.12549	CEFE, Univ Montpellier, CNRS, EPHE, IRD, Univ Paul Valéry Montpellier 3, Montpellier, 9 France	NOT INFORMATION
Eumorpha megaeacus	Eumorpha megaeacus	1	Pacajá	Pacajá	Pará	Brasil	-3.659779946	-51.0024884	Correa-carmona et al.	2022	2022	NOT INFORMATION	Amazon	10.1111/icad.12549	CEFE, Univ Montpellier, CNRS, EPHE, IRD, Univ Paul Valéry Montpellier 3, Montpellier, 9 France	NOT INFORMATION
Eumorpha megaeacus	Eumorpha megaeacus	4	Maçaranduba	Nova Ipixuna	Pará	Brasil	-4.751185748	-49.30948732	Correa-carmona et al.	2022	2022	NOT INFORMATION	Amazon	10.1111/icad.12549	CEFE, Univ Montpellier, CNRS, EPHE, IRD, Univ Paul Valéry Montpellier 3, Montpellier, 9 France	NOT INFORMATION
Eumorpha vitis	Eumorpha vitis	1	Maçaranduba	Nova Ipixuna	Pará	Brasil	-4.751185748	-49.30948732	Correa-carmona et al.	2022	2022	NOT INFORMATION	Amazon	10.1111/icad.12549	CEFE, Univ Montpellier, CNRS, EPHE, IRD, Univ Paul Valéry Montpellier 3, Montpellier, 9 France	NOT INFORMATION
Eumorpha megaeacus	Eumorpha megaeacus	1	Cândido Mendes	Cândido Mendes	Maranhão	Brasil	-1.868097389	-45.76657258	Lima et al.	2023	2023	Coleção Zoológica do Maranhão - CZMA localizada na Universidade Estadual do Maranhão, Campus Caxias	Amazon	10.11646/zootaxa.5249.4.2	Universidade Federal do Oeste do Pará	NOT INFORMATION
Eumorpha orientis	Eumorpha orientis	1	Cândido Mendes	Cândido Mendes	Maranhão	Brasil	-1.868097389	-45.76657258	Lima et al.	2023	2023	Coleção Zoológica do Maranhão - CZMA localizada na Universidade Estadual do Maranhão, Campus Caxias	Amazon	10.11646/zootaxa.5249.4.2	Universidade Federal do Oeste do Pará	NOT INFORMATION
Eumorpha obliquus	Eumorpha obliquus	1	Rreserva Biológica do Gurupi	Centro Novo do Maranhão	Maranhão	Brasil	-3.663891151	-46.50737935	Lima et al.	2023	2023	Coleção Zoológica do Maranhão - CZMA localizada na Universidade Estadual do Maranhão, Campus Caxias	Amazon	10.11646/zootaxa.5249.4.2	Universidade Federal do Oeste do Pará	NOT INFORMATION
Eumorpha anchemolus	Eumorpha anchemolus	1	Cândido Mendes	Cândido Mendes	Maranhão	Brasil	-1.868097389	-45.76657258	Lima et al.	2023	2023	Coleção Zoológica do Maranhão - CZMA localizada na Universidade Estadual do Maranhão, Campus Caxias	Amazon	10.11646/zootaxa.5249.4.2	Universidade Federal do Oeste do Pará	NOT INFORMATION
Eumorpha anchemolus	Eumorpha anchemolus	35	Rreserva Biológica do Gurupi	Centro Novo do Maranhão	Maranhão	Brasil	-3.663891151	-46.50737935	Lima et al.	2023	2023	Coleção Zoológica do Maranhão - CZMA localizada na Universidade Estadual do Maranhão, Campus Caxias	Amazon	10.11646/zootaxa.5249.4.2	Universidade Federal do Oeste do Pará	NOT INFORMATION
Eumorpha anchemolus	Eumorpha anchemolus	1	Reserva indigena Awaguajá	Araguanã	Maranhão	Brasil	-3.395210827	-46.4812778	Lima et al.	2023	2023	Coleção Zoológica do Maranhão - CZMA localizada na Universidade Estadual do Maranhão, Campus Caxias	Amazon	10.11646/zootaxa.5249.4.2	Universidade Federal do Oeste do Pará	NOT INFORMATION
Eumorpha anchemolus	Eumorpha anchemolus	30	Rreserva Biológica do Gurupi	Bom Jardim	Maranhão	Brasil	-4.068275049	-46.83858591	Lima et al.	2023	2023	Coleção Zoológica do Maranhão - CZMA localizada na Universidade Estadual do Maranhão, Campus Caxias	Amazon	10.11646/zootaxa.5249.4.2	Universidade Federal do Oeste do Pará	NOT INFORMATION
Eumorpha capronnieri	Eumorpha capronnieri	1	Reserva indigena Awaguajá	Araguanã	Maranhão	Brasil	-3.395210827	-46.4812778	Lima et al.	2023	2023	Coleção Zoológica do Maranhão - CZMA localizada na Universidade Estadual do Maranhão, Campus Caxias	Amazon	10.11646/zootaxa.5249.4.2	Universidade Federal do Oeste do Pará	NOT INFORMATION
Eumorpha capronnieri	Eumorpha capronnieri	3	Rreserva Biológica do Gurupi	Centro Novo do Maranhão	Maranhão	Brasil	-3.663891151	-46.50737935	Lima et al.	2023	2023	Coleção Zoológica do Maranhão - CZMA localizada na Universidade Estadual do Maranhão, Campus Caxias	Amazon	10.11646/zootaxa.5249.4.2	Universidade Federal do Oeste do Pará	NOT INFORMATION
Eumorpha fasciatus	Eumorpha fasciatus	4	Rreserva Biológica do Gurupi	Centro Novo do Maranhão	Maranhão	Brasil	-3.663891151	-46.50737935	Lima et al.	2023	2023	Coleção Zoológica do Maranhão - CZMA localizada na Universidade Estadual do Maranhão, Campus Caxias	Amazon	10.11646/zootaxa.5249.4.2	Universidade Federal do Oeste do Pará	NOT INFORMATION
Eumorpha labruscae	Eumorpha labruscae	1	Rreserva Biológica do Gurupi	Bom Jardim	Maranhão	Brasil	-4.068275049	-46.83858591	Lima et al.	2023	2023	Coleção Zoológica do Maranhão - CZMA localizada na Universidade Estadual do Maranhão, Campus Caxias	Amazon	10.11646/zootaxa.5249.4.2	Universidade Federal do Oeste do Pará	NOT INFORMATION
Eumorpha phorbas	Eumorpha phorbas	4	Rreserva Biológica do Gurupi	Centro Novo do Maranhão	Maranhão	Brasil	-3.663891151	-46.50737935	Lima et al.	2023	2023	Coleção Zoológica do Maranhão - CZMA localizada na Universidade Estadual do Maranhão, Campus Caxias	Amazon	10.11646/zootaxa.5249.4.2	Universidade Federal do Oeste do Pará	NOT INFORMATION
Eumorpha vitis	Eumorpha vitis	1	Rreserva Biológica do Gurupi	Centro Novo do Maranhão	Maranhão	Brasil	-3.663891151	-46.50737935	Lima et al.	2023	2023	Coleção Zoológica do Maranhão - CZMA localizada na Universidade Estadual do Maranhão, Campus Caxias	Amazon	10.11646/zootaxa.5249.4.2	Universidade Federal do Oeste do Pará	NOT INFORMATION
Eumorpha vitis	Eumorpha vitis	1	São Pedro da Água Branca	São Pedro da Água Branca	Maranhão	Brasil	-5.077963897	-48.43222165	Lima et al.	2023	2023	Coleção Zoológica do Maranhão - CZMA localizada na Universidade Estadual do Maranhão, Campus Caxias	Amazon	10.11646/zootaxa.5249.4.2	Universidade Federal do Oeste do Pará	NOT INFORMATION
Eumorpha anchemolus	Eumorpha anchemolus	14	Torre Programa Amazônia (LBA) FLONA Tapajós	Belterra	Pará	Brasil	-2.856247171	-54.95857892	Valente e Teston	2024	2024	Laboratório de Estudos de Lepidópteros Neotropicais (LELN) da Universidade Federal do Oeste do Pará (UFOPA)	Amazon	10.1590/S1984-4689.v41.e23008	Universidade Federal do Oeste do Pará	NOT INFORMATION
Eumorpha fasciatus	Eumorpha fasciatus	2	Torre Programa Amazônia (LBA) FLONA Tapajós	Belterra	Pará	Brasil	-2.856247171	-54.95857892	Valente e Teston	2024	2024	Laboratório de Estudos de Lepidópteros Neotropicais (LELN) da Universidade Federal do Oeste do Pará (UFOPA)	Amazon	10.1590/S1984-4689.v41.e23008	Universidade Federal do Oeste do Pará	NOT INFORMATION
Eumorpha satellitia	Eumorpha satellitia	1	Torre Programa Amazônia (LBA) FLONA Tapajós	Belterra	Pará	Brasil	-2.856247171	-54.95857892	Valente e Teston	2024	2024	Laboratório de Estudos de Lepidópteros Neotropicais (LELN) da Universidade Federal do Oeste do Pará (UFOPA)	Amazon	10.1590/S1984-4689.v41.e23008	Universidade Federal do Oeste do Pará	NOT INFORMATION
Eumorpha anchemolus	Eumorpha anchemolus	7	Vila Militar de Querari (2° Pelotão especial De fronteira - Exercito Brasileiro)	São Gabriel da Cachoeira	Amazonas	Brasil	1.08967424726956	-69.8439196094718	Motta e Andreazze	2002	2002	Coleção de invertebrados / Entomológica do Instituto Nacional de Pesquisasda Amazonia INPA	Amazon	NOT INFORMATION	Instituto Nacional de Pesquisas da Amazônia (INPA)	NOT INFORMATION
Eumorpha capronnieri	Eumorpha capronnieri	13	Vila Militar de Querari (2° Pelotão especial De fronteira - Exercito Brasileiro)	São Gabriel da Cachoeira	Amazonas	Brasil	1.08967424726956	-69.8439196094718	Motta e Andreazze	2002	2002	Coleção de invertebrados / Entomológica do Instituto Nacional de Pesquisasda Amazonia INPA	Amazon	NOT INFORMATION	Instituto Nacional de Pesquisas da Amazônia (INPA)	NOT INFORMATION
Eumorpha fasciatus	Eumorpha fasciatus	1	Vila Militar de Querari (2° Pelotão especial De fronteira - Exercito Brasileiro)	São Gabriel da Cachoeira	Amazonas	Brasil	1.08967424726956	-69.8439196094718	Motta e Andreazze	2002	2002	Coleção de invertebrados / Entomológica do Instituto Nacional de Pesquisasda Amazonia INPA	Amazon	NOT INFORMATION	Instituto Nacional de Pesquisas da Amazônia (INPA)	NOT INFORMATION
Eumorpha I. labruscae	Eumorpha labruscae	1	Vila Militar de Querari (2° Pelotão especial De fronteira - Exercito Brasileiro)	São Gabriel da Cachoeira	Amazonas	Brasil	1.08967424726956	-69.8439196094718	Motta e Andreazze	2002	2002	Coleção de invertebrados / Entomológica do Instituto Nacional de Pesquisasda Amazonia INPA	Amazon	NOT INFORMATION	Instituto Nacional de Pesquisas da Amazônia (INPA)	NOT INFORMATION
Eumorpha phorbas	Eumorpha phorbas	2	Vila Militar de Querari (2° Pelotão especial De fronteira - Exercito Brasileiro)	São Gabriel da Cachoeira	Amazonas	Brasil	1.08967424726956	-69.8439196094718	Motta e Andreazze	2002	2002	Coleção de invertebrados / Entomológica do Instituto Nacional de Pesquisasda Amazonia INPA	Amazon	NOT INFORMATION	Instituto Nacional de Pesquisas da Amazônia (INPA)	NOT INFORMATION
Eumorpha v. vitis	Eumorpha vitis	5	Vila Militar de Querari (2° Pelotão especial De fronteira - Exercito Brasileiro)	São Gabriel da Cachoeira	Amazonas	Brasil	1.08967424726956	-69.8439196094718	Motta e Andreazze	2002	2002	Coleção de invertebrados / Entomológica do Instituto Nacional de Pesquisasda Amazonia INPA	Amazon	NOT INFORMATION	Instituto Nacional de Pesquisas da Amazônia (INPA)	NOT INFORMATION
Eumorpha labruscae	Eumorpha labruscae	2	Alter do Chão	Santarém	Para	Brasil	-2.51029124	-54.94806874	This study	NOT INFORMATION	2023	Laboratório de Estudos de Lepidópteros Neotropicais (LELN) da Universidade Federal do Oeste do Pará (UFOPA)	Amazon	NOT INFORMATION	NOT INFORMATION	voucher number LELN 05830 and 05831
Eumorpha faciatus	Eumorpha fasciatus	1	Uruará	Uruará	Para	Brasil	-3.689229071	-53.77001075	This study	NOT INFORMATION	2024	Laboratório de Estudos de Lepidópteros Neotropicais (LELN) da Universidade Federal do Oeste do Pará (UFOPA)	Amazon	NOT INFORMATION	NOT INFORMATION	voucher number LELN 05833
Eumorpha vitis	Eumorpha vitis	1	Uruará	Uruará	Para	Brasil	-3.689229071	-53.77001075	This study	NOT INFORMATION	2024	Laboratório de Estudos de Lepidópteros Neotropicais (LELN) da Universidade Federal do Oeste do Pará (UFOPA)	Amazon	NOT INFORMATION	NOT INFORMATION	voucher number LELN 05832
Eumorpha faciatus	Eumorpha fasciatus	2	Santarém	Santarém	Para	Brasil	-2.438847	-54.744768	This study	NOT INFORMATION	2024	Laboratório de Estudos de Lepidópteros Neotropicais (LELN) da Universidade Federal do Oeste do Pará (UFOPA)	Amazon	NOT INFORMATION	NOT INFORMATION	voucher number LELN 05834 and 05835
Eumorpha anchemolus	Eumorpha anchemolus	1	Santarém	Santarém	Para	Brasil	-2.438847	-54.744768	This study	NOT INFORMATION	2024	Laboratório de Estudos de Lepidópteros Neotropicais (LELN) da Universidade Federal do Oeste do Pará (UFOPA)	Amazon	NOT INFORMATION	NOT INFORMATION	voucher number LELN 05836
Eumorpha anchemolus	Eumorpha anchemolus	68	Reserva Biológica Do Gurupi		Maranhao	Brasil	-3.238611	-46.706667	SIBBr	2011	2011	NOT INFORMATION	Amazon	NOT INFORMATION	NOT INFORMATION	NOT INFORMATION
Eumorpha capronnieri	Eumorpha capronnieri	3	Reserva Biológica Do Gurupi		Maranhao	Brasil	-3.238611	-46.706667	SIBBr	2011	2011	NOT INFORMATION	Amazon	NOT INFORMATION	NOT INFORMATION	NOT INFORMATION
Eumorpha phorbas	Eumorpha phorbas	4	Reserva Biológica Do Gurupi		Maranhao	Brasil	-3.238611	-46.706667	SIBBr	2011	2011	NOT INFORMATION	Amazon	NOT INFORMATION	NOT INFORMATION	NOT INFORMATION
Eumorpha fasciatus	Eumorpha fasciatus	4	Reserva Biológica Do Gurupi		Maranhao	Brasil	-3.238611	-46.706667	SIBBr	2011	2011	NOT INFORMATION	Amazon	NOT INFORMATION	NOT INFORMATION	NOT INFORMATION
Eumorpha anchemolus	Eumorpha anchemolus	2	Museu Paraense Emílio Goeldi	Belém	Para	Brasil	-1.4516667	-48.4436111	SIBBr	2015	2015	Coleção Entomológica do Museu Goeldi	Amazon	NOT INFORMATION	NOT INFORMATION	NOT INFORMATION
Eumorpha megaeacus	Eumorpha megaeacus	NOT INFORMATION	NO INFORMATION	NOT INFORMATION	Para	Brasil	-3.77	-51.05	SIBBr	2008	2008	NOT INFORMATION	Amazon	NOT INFORMATION	NOT INFORMATION	NOT INFORMATION
Eumorpha anchemolus	Eumorpha anchemolus	NOT INFORMATION	NO INFORMATION		Para	Brasil	-3.71	-51.04	SIBBr	2008	2008	NOT INFORMATION	Amazon	NOT INFORMATION	NOT INFORMATION	NOT INFORMATION
Eumorpha labruscae	Eumorpha labruscae	NOT INFORMATION	NO INFORMATION		Para	Brasil	-3.7	-51.05	SIBBr	2008	2008	NOT INFORMATION	Amazon	NOT INFORMATION	NOT INFORMATION	NOT INFORMATION
Eumorpha capronnieri	Eumorpha capronnieri	2	NO INFORMATION		Para	Brasil	-4.79	-49.03	SIBBr	2008	2008	NOT INFORMATION	Amazon	NOT INFORMATION	NOT INFORMATION	NOT INFORMATION
Eumorpha fasciatus	Eumorpha fasciatus	3	NO INFORMATION		Para	Brasil	-4.8	-49.32	SIBBr	2008	2008	NOT INFORMATION	Amazon	NOT INFORMATION	NOT INFORMATION	NOT INFORMATION
Eumorpha anchemolus	Eumorpha anchemolus	NOT INFORMATION	NO INFORMATION		Para	Brasil	-4.81	-49.33	SIBBr	2008	2008	NOT INFORMATION	Amazon	NOT INFORMATION	NOT INFORMATION	NOT INFORMATION
Eumorpha anchemolus	Eumorpha anchemolus	NOT INFORMATION	NO INFORMATION		Maranhao	Brasil	-4	-46.84	SIBBr	2010	2010	NOT INFORMATION	Amazon	NOT INFORMATION	NOT INFORMATION	NOT INFORMATION
Eumorpha vitis	Eumorpha vitis	NOT INFORMATION	NO INFORMATION		Para	Brasil	-4.77	-49.38	SIBBr	2008	2008	NOT INFORMATION	Amazon	NOT INFORMATION	NOT INFORMATION	NOT INFORMATION
Eumorpha megaeacus	Eumorpha megaeacus	2	NO INFORMATION		Para	Brasil	-4.81	-49.33	SIBBr	2008	2008	NOT INFORMATION	Amazon	NOT INFORMATION	NOT INFORMATION	NOT INFORMATION
Eumorpha anchemolus	Eumorpha anchemolus	NOT INFORMATION	NO INFORMATION		Para	Brasil	-4.8	-49.32	SIBBr	2008	2008	NOT INFORMATION	Amazon	NOT INFORMATION	NOT INFORMATION	NOT INFORMATION
Eumorpha satellitia	Eumorpha satellitia	NOT INFORMATION	NO INFORMATION		Para	Brasil	-5.88	-49.86	SIBBr	2008	2008	NOT INFORMATION	Amazon	NOT INFORMATION	NOT INFORMATION	NOT INFORMATION
Eumorpha anchemolus	Eumorpha anchemolus	NOT INFORMATION	NO INFORMATION		Para	Brasil	-5.85	-49.87	SIBBr	2008	2008	NOT INFORMATION	Amazon	NOT INFORMATION	NOT INFORMATION	NOT INFORMATION
Eumorpha anchemolus	Eumorpha anchemolus	13	Reserva Biológica Do Gurupi		Maranhao	Brasil	-4.011389	-46.836944	SIBBr	2010	2010	NOT INFORMATION	Amazon	NOT INFORMATION	NOT INFORMATION	NOT INFORMATION
Eumorpha labruscae	Eumorpha labruscae	1	Reserva Biológica Do Gurupi		Maranhao	Brasil	-3.238611	-46.706667	SIBBr	2011	2011	NOT INFORMATION	Amazon	NOT INFORMATION	NOT INFORMATION	NOT INFORMATION
Eumorpha fasciatus	Eumorpha fasciatus	NOT INFORMATION	Fazenda Capixaba	Nova Ipixuna	Para	Brasil	-5.4126556	-49.4222389	SIBBr	2013	2013	Coleção Entomológica do Museu Goeldi	Amazon	NOT INFORMATION	NOT INFORMATION	NOT INFORMATION
Eumorpha obliquus	Eumorpha obliquus	1	Reserva Biológica Do Gurupi		Maranhao	Brasil	-3.238611	-46.706667	SIBBr	2011	2011	NOT INFORMATION	Amazon	NOT INFORMATION	NOT INFORMATION	NOT INFORMATION
Eumorpha anchemolus	Eumorpha anchemolus	5	Fazenda Capixaba	Nova Ipixuna	Para	Brasil	-5.4126556	-49.4222389	SIBBr	2013	2013	Coleção Entomológica do Museu Goeldi	Amazon	NOT INFORMATION	NOT INFORMATION	NOT INFORMATION
Eumorpha vitis	Eumorpha vitis	1	Reserva Biológica Do Gurupi		Maranhao	Brasil	-3.238611	-46.706667	SIBBr	2011	2011	NOT INFORMATION	Amazon	NOT INFORMATION	NOT INFORMATION	NOT INFORMATION
Eumorpha satellitia	Eumorpha satellitia	NOT INFORMATION	NO INFORMATION		Rondonia	Brasil	-10.533333	-62.8	SIBBr	1991	1991	NOT INFORMATION	Amazon	NOT INFORMATION	NOT INFORMATION	NOT INFORMATION
Eumorpha anchemolus	Eumorpha anchemolus	1	Fazenda Rancho Grande, RO, Brazil		Rondonia	Brasil	-10.2986	-62.8686	SIBBr	1992	1992	NOT INFORMATION	Amazon	NOT INFORMATION	NOT INFORMATION	NOT INFORMATION
Eumorpha anchemolus	Eumorpha anchemolus	1	Nearest Named Place: Manaus		Amazonas	Brasil	-3.1	-60.0167	SIBBr	1979	1979	NOT INFORMATION	Amazon	NOT INFORMATION	NOT INFORMATION	NOT INFORMATION
Eumorpha satellitia	Eumorpha satellitia	3	NO INFORMATION		Rondonia	Brasil	-10.3372	-62.9008	SIBBr	1994	1994	NOT INFORMATION	Amazon	NOT INFORMATION	NOT INFORMATION	NOT INFORMATION
Eumorpha satellitia	Eumorpha satellitia	2	Fazenda Rancho Grande, RO, Brazil		Rondonia	Brasil	-10.2986	-62.8686	SIBBr	1992	1992	NOT INFORMATION	Amazon	NOT INFORMATION	NOT INFORMATION	NOT INFORMATION
Eumorpha vitis	Eumorpha vitis	1	Fazenda Rancho Grande, RO, Brazil		Rondonia	Brasil	-10.2986	-62.8686	SIBBr	1992	1992	NOT INFORMATION	Amazon	NOT INFORMATION	NOT INFORMATION	NOT INFORMATION
Eumorpha labruscae	Eumorpha labruscae	2	NO INFORMATION		Mato Grosso	Brasil	-10.31	-53.26	SIBBr	NOT INFORMATION	NOT INFORMATION	NOT INFORMATION	Amazon	NOT INFORMATION	NOT INFORMATION	NOT INFORMATION
Eumorpha fasciatus	Eumorpha fasciatus	1	NO INFORMATION		Mato Grosso	Brasil	-10.31	-53.26	SIBBr	NOT INFORMATION	NOT INFORMATION	NOT INFORMATION	Amazon	NOT INFORMATION	NOT INFORMATION	NOT INFORMATION
Eumorpha vitis	Eumorpha vitis	1	NO INFORMATION		Mato Grosso	Brasil	-10.31	-53.26	SIBBr	NOT INFORMATION	NOT INFORMATION	NOT INFORMATION	Amazon	NOT INFORMATION	NOT INFORMATION	NOT INFORMATION
Eumorpha satellitia	Eumorpha satellitia	1	NO INFORMATION		Mato Grosso	Brasil	-10.31	-53.26	SIBBr	NOT INFORMATION	NOT INFORMATION	NOT INFORMATION	Amazon	NOT INFORMATION	NOT INFORMATION	NOT INFORMATION
Eumorpha anchemolus	Eumorpha anchemolus	1	NO INFORMATION		Mato Grosso	Brasil	-10.31	-53.26	SIBBr	NOT INFORMATION	NOT INFORMATION	NOT INFORMATION	Amazon	NOT INFORMATION	NOT INFORMATION	NOT INFORMATION
Eumorpha capronnieri	Eumorpha capronnieri	6	NO INFORMATION		Serra do Navio	Brasil	0.895556	-52.0022	Specieslink		1963	UFPR	Amazon
Eumorpha labruscae	Eumorpha labruscae	NOT INFORMATION	NO INFORMATION	NOT INFORMATION	Santarém	Brasil	-2.44306	-54.7083	Specieslink		1936	UFPR	Amazon
Eumorpha labruscae	Eumorpha labruscae	NOT INFORMATION	Ilha de Maracá	NOT INFORMATION	Alto Alegre	Brasil	2.89583	-61.4975	Specieslink		1988	UFPR	Amazon
Eumorpha phorbas	Eumorpha phorbas	4	NO INFORMATION		Serra do Navio	Brasil	0.895556	-52.0022	Specieslink		1963	UFPR	Amazon
Eumorpha satellitia	Eumorpha satellitia	2	NO INFORMATION		Rio Branco	Brasil	-9.97472	-67.81	Specieslink		2003	UFPR	Amazon
Eumorpha vitis	Eumorpha vitis	NOT INFORMATION	NO INFORMATION	NOT INFORMATION	Obidos	Brasil	-1.9175	-55.5181	Specieslink		1962	UFPR	Amazon
Eumorpha fasciatus fasciatus	Eumorpha fasciatus	1	Utinga		Belém	Brasil	-1.4558299779892	-48.5043983459473	Specieslink			Fiocruz	Amazon
Eumorpha phorbas	Eumorpha phorbas	1	NO INFORMATION		Serra do Navio	Brasil	0.895555973052979	-52.0022010803223	Specieslink			Fiocruz	Amazon
Eumorpha anchemolus	Eumorpha anchemolus	NOT INFORMATION	NO INFORMATION	NOT INFORMATION	Serra do Navio	Brasil	0.895556	-52.0022	Specieslink		1963	UFPR	Amazon
Eumorpha anchemolus	Eumorpha anchemolus	NOT INFORMATION	NO INFORMATION	NOT INFORMATION	Rio Branco	Brasil	-9.97472	-67.81	Specieslink		2003	UFPR	Amazon
Eumorpha phorbas	Eumorpha phorbas	NOT INFORMATION	Rio Javari	NOT INFORMATION	Benjamin Constant	Brasil	-4.38306	-70.0311	Specieslink		1943	UFPR	Amazon
Eumorpha phorbas	Eumorpha phorbas	NOT INFORMATION	NO INFORMATION	NOT INFORMATION	Belém	Brasil	-1.45583	-48.5044	Specieslink			UFPR	Amazon
Eumorpha satellitia	Eumorpha satellitia	NOT INFORMATION	Ilha de Maracá	NOT INFORMATION	Alto Alegre	Brasil	2.89583	-61.4975	Specieslink		1987	UFPR	Amazon
Eumorpha vitis	Eumorpha vitis	2	NO INFORMATION		Obidos	Brasil	-1.9175	-55.5181	Specieslink			UFPR	Amazon
Eumorpha anchemolus	Eumorpha anchemolus	1	NO INFORMATION		Manaus	Brasil	-3.10193991661072	-60.0250015258789	Specieslink		1955	Fiocruz	Amazon
Eumorpha obliquus orientis	Eumorpha obliquus	1	Utinga		Belém	Brasil	-1.4558299779892	-48.5043983459473	Specieslink		1959	Fiocruz	Amazon
Eumorpha vitis vitis	Eumorpha vitis	1	NO INFORMATION		Manaus	Brasil	-3.10193991661072	-60.0250015258789	Specieslink		1955	Fiocruz	Amazon
Eumorpha vitis vitis	Eumorpha vitis	3	Nearest Named Place: Obidos		Óbidos	Brasil	-1.8333	-55.5	Specieslink		1980	NHMUK	Amazon
Eumorpha adamsi	Eumorpha adamsi	2	NO INFORMATION		Mato Grosso	Brasil	-10.23	-53.26	GBIF		1985	Uniwersytet JagielloÅ?ski	Amazon
Eumorpha anchemolus	Eumorpha anchemolus	2	Museu Paraense EmÃ­lio Goeldi			Brasil	-1.451667	-48.443611	GBIF		2015	MPEG	Amazon
Eumorpha fasciatus	Eumorpha fasciatus	NOT INFORMATION	Fazenda Capixaba	NOT INFORMATION		Brasil	-5.412656	-49.422239	GBIF		2013	MPEG	Amazon
Eumorpha anchemolus	Eumorpha anchemolus	5	Fazenda Capixaba			Brasil	-5.412656	-49.422239	GBIF		2013	MPEG	Amazon
Eumorpha adamsi	Eumorpha adamsi	18	Estação Ecológica do Panga	Uberlândia	Minas Gerais	Brasil	-19.1507633	-48.38971299	Amorim et al.	2009	2009	UFU	Cerrado	10.1111/j.1365-2699.2008.02033.x	Universidade Federal de Uberla?ndia	NOT INFORMATION
Eumorpha anchemolus	Eumorpha anchemolus	7	Estação Ecológica do Panga	Uberlândia	Minas Gerais	Brasil	-19.1507633	-48.38971299	Amorim et al.	2009	2009	UFU	Cerrado	10.1111/j.1365-2699.2008.02033.x	Universidade Federal de Uberla?ndia	NOT INFORMATION
Eumorpha fasciatus	Eumorpha fasciatus	1	Estação Ecológica do Panga	Uberlândia	Minas Gerais	Brasil	-19.1507633	-48.38971299	Amorim et al.	2009	2009	UFU	Cerrado	10.1111/j.1365-2699.2008.02033.x	Universidade Federal de Uberla?ndia	NOT INFORMATION
Eumorpha labruscae	Eumorpha labruscae	4	Estação Ecológica do Panga	Uberlândia	Minas Gerais	Brasil	-19.1507633	-48.38971299	Amorim et al.	2009	2009	UFU	Cerrado	10.1111/j.1365-2699.2008.02033.x	Universidade Federal de Uberla?ndia	NOT INFORMATION
Eumorpha vitis	Eumorpha vitis	1	Estação Ecológica do Panga	Uberlândia	Minas Gerais	Brasil	-19.1507633	-48.38971299	Amorim et al.	2009	2009	UFU	Cerrado	10.1111/j.1365-2699.2008.02033.x	Universidade Federal de Uberla?ndia	NOT INFORMATION
Eumorpha adamsi	Eumorpha adamsi	NOT INFORMATION	NOT INFORMATION	NOT INFORMATION	Mato Grosso	Brasil	-12.94902	-55.91226	Ponce et al.	2014	2014	NOT INFORMATION	Cerrado	10.1111/syen.12111	Florida Museum of Natural History	NOT INFORMATION
Eumorpha adamsi	Eumorpha adamsi	NOT INFORMATION	NOT INFORMATION	NOT INFORMATION	Mato Grosso	Brasil	-12.94902	-55.91226	Ponce et al.	2014	2014	NOT INFORMATION	Cerrado	10.1111/syen.12111	Florida Museum of Natural History	NOT INFORMATION
Eumorpha analis	Eumorpha analis	9	Faz. Cincorá	Carolina	Maranhão	Brasil	-7.379755274	-47.24220075	Lima et al.	2023	2023	Coleção Zoológica do Maranhão - CZMA localizada na Universidade Estadual do Maranhão, Campus Caxias	Cerrado	10.11646/zootaxa.5249.4.2	Universidade Federal do Oeste do Pará	NOT INFORMATION
Eumorpha analis	Eumorpha analis	2	Base Geraldina	Mirador	Maranhão	Brasil	-7	-46	Lima et al.	2023	2023	Coleção Zoológica do Maranhão - CZMA localizada na Universidade Estadual do Maranhão, Campus Caxias	Cerrado	10.11646/zootaxa.5249.4.2	Universidade Federal do Oeste do Pará	NOT INFORMATION
Eumorpha analis	Eumorpha analis	1	Base Mel	Mirador	Maranhão	Brasil	-6.730406425	-44.98304487	Lima et al.	2023	2023	Coleção Zoológica do Maranhão - CZMA localizada na Universidade Estadual do Maranhão, Campus Caxias	Cerrado	10.11646/zootaxa.5249.4.2	Universidade Federal do Oeste do Pará	NOT INFORMATION
Eumorpha aff. analis (a)	Eumorpha analis	2	Faz. Cincorá	Carolina	Maranhão	Brasil	-7.379755274	-47.24220075	Lima et al.	2023	2023	Coleção Zoológica do Maranhão - CZMA localizada na Universidade Estadual do Maranhão, Campus Caxias	Cerrado	10.11646/zootaxa.5249.4.2	Universidade Federal do Oeste do Pará	NOT INFORMATION
Eumorpha aff. analis (b)	Eumorpha analis	1	Faz. Cincorá	Carolina	Maranhão	Brasil	-7.379755274	-47.24220075	Lima et al.	2023	2023	NOT INFORMATION	Cerrado	10.11646/zootaxa.5249.4.2	Universidade Federal do Oeste do Pará	NOT INFORMATION
Eumorpha aff. analis (b)	Eumorpha analis	2	Faz. Cincorá	Carolina	Maranhão	Brasil	-7.379755274	-47.24220075	Lima et al.	2023	2023	Coleção Zoológica do Maranhão - CZMA localizada na Universidade Estadual do Maranhão, Campus Caxias	Cerrado	10.11646/zootaxa.5249.4.2	Universidade Federal do Oeste do Pará	NOT INFORMATION
Eumorpha megaeacus	Eumorpha megaeacus	1	Base Geraldina	Mirador	Maranhão	Brasil	-7	-46	Lima et al.	2023	2023	Coleção Zoológica do Maranhão - CZMA localizada na Universidade Estadual do Maranhão, Campus Caxias	Cerrado	10.11646/zootaxa.5249.4.2	Universidade Federal do Oeste do Pará	NOT INFORMATION
Eumorpha anchemolus	Eumorpha anchemolus	1	Base Cágados	Mirador	Maranhão	Brasil	-6.807885142	-45.10948732	Lima et al.	2023	2023	Coleção Zoológica do Maranhão - CZMA localizada na Universidade Estadual do Maranhão, Campus Caxias	Cerrado	10.11646/zootaxa.5249.4.2	Universidade Federal do Oeste do Pará	NOT INFORMATION
Eumorpha anchemolus	Eumorpha anchemolus	3	Base Geraldina	Mirador	Maranhão	Brasil	-7	-46	Lima et al.	2023	2023	Coleção Zoológica do Maranhão - CZMA localizada na Universidade Estadual do Maranhão, Campus Caxias	Cerrado	10.11646/zootaxa.5249.4.2	Universidade Federal do Oeste do Pará	NOT INFORMATION
Eumorpha anchemolus	Eumorpha anchemolus	1	Fortaleza dos Nogueira	Fortaleza dos Nogueira	Maranhão	Brasil	-6.928364632	-46.2220663	Lima et al.	2023	2023	Coleção Zoológica do Maranhão - CZMA localizada na Universidade Estadual do Maranhão, Campus Caxias	Cerrado	10.11646/zootaxa.5249.4.2	Universidade Federal do Oeste do Pará	NOT INFORMATION
Eumorpha anchemolus	Eumorpha anchemolus	3	Povoado Descanso	Caxias	Maranhão	Brasil	-4.931591624	-43.16177142	Lima et al.	2023	2023	Coleção Zoológica do Maranhão - CZMA localizada na Universidade Estadual do Maranhão, Campus Caxias	Cerrado	10.11646/zootaxa.5249.4.2	Universidade Federal do Oeste do Pará	NOT INFORMATION
Eumorpha anchemolus	Eumorpha anchemolus	2	Inhamum	Caxias	Maranhão	Brasil	-4.911452649	-43.42502143	Lima et al.	2023	2023	Coleção Zoológica do Maranhão - CZMA localizada na Universidade Estadual do Maranhão, Campus Caxias	Cerrado	10.11646/zootaxa.5249.4.2	Universidade Federal do Oeste do Pará	NOT INFORMATION
Eumorpha anchemolus	Eumorpha anchemolus	3	Faz. Cincorá	Carolina	Maranhão	Brasil	-7.379755274	-47.24220075	Lima et al.	2023	2023	Coleção Zoológica do Maranhão - CZMA localizada na Universidade Estadual do Maranhão, Campus Caxias	Cerrado	10.11646/zootaxa.5249.4.2	Universidade Federal do Oeste do Pará	NOT INFORMATION
Eumorpha adamsi	Eumorpha adamsi	3	Faz. Cincorá	Carolina	Maranhão	Brasil	-7.379755274	-47.24220075	Lima et al.	2023	2023	Coleção Zoológica do Maranhão - CZMA localizada na Universidade Estadual do Maranhão, Campus Caxias	Cerrado	10.11646/zootaxa.5249.4.2	Universidade Federal do Oeste do Pará	NOT INFORMATION
Eumorpha adamsi	Eumorpha adamsi	2	Base Cágados	Mirador	Maranhão	Brasil	-6.807885142	-45.10948732	Lima et al.	2023	2023	Coleção Zoológica do Maranhão - CZMA localizada na Universidade Estadual do Maranhão, Campus Caxias	Cerrado	10.11646/zootaxa.5249.4.2	Universidade Federal do Oeste do Pará	NOT INFORMATION
Eumorpha adamsi	Eumorpha adamsi	9	Base Geraldina	Mirador	Maranhão	Brasil	-7	-46	Lima et al.	2023	2023	Coleção Zoológica do Maranhão - CZMA localizada na Universidade Estadual do Maranhão, Campus Caxias	Cerrado	10.11646/zootaxa.5249.4.2	Universidade Federal do Oeste do Pará	NOT INFORMATION
Eumorpha adamsi	Eumorpha adamsi	1	Base Mel	Mirador	Maranhão	Brasil	-6.730406425	-44.98304487	Lima et al.	2023	2023	Coleção Zoológica do Maranhão - CZMA localizada na Universidade Estadual do Maranhão, Campus Caxias	Cerrado	10.11646/zootaxa.5249.4.2	Universidade Federal do Oeste do Pará	NOT INFORMATION
Eumorpha fasciatus	Eumorpha fasciatus	1	Inhamum	Caxias	Maranhão	Brasil	-4.911164259	-43.42468999	Lima et al.	2023	2023	Coleção Zoológica do Maranhão - CZMA localizada na Universidade Estadual do Maranhão, Campus Caxias	Cerrado	10.11646/zootaxa.5249.4.2	Universidade Federal do Oeste do Pará	NOT INFORMATION
Eumorpha labruscae	Eumorpha labruscae	1	Cachoeira do Itapecuru	Carolina	Maranhão	Brasil	-7.416711692	-47.21538326	Lima et al.	2023	2023	Coleção Zoológica do Maranhão - CZMA localizada na Universidade Estadual do Maranhão, Campus Caxias	Cerrado	10.11646/zootaxa.5249.4.2	Universidade Federal do Oeste do Pará	NOT INFORMATION
Eumorpha labruscae	Eumorpha labruscae	1	Faz. Cincorá	Carolina	Maranhão	Brasil	-7.379755274	-47.24220075	Lima et al.	2023	2023	Coleção Zoológica do Maranhão - CZMA localizada na Universidade Estadual do Maranhão, Campus Caxias	Cerrado	10.11646/zootaxa.5249.4.2	Universidade Federal do Oeste do Pará	NOT INFORMATION
Eumorpha labruscae	Eumorpha labruscae	4	Perimetro urbano	Caxias	Maranhão	Brasil	-4.857813809	-43.36012382	Lima et al.	2023	2023	Coleção Zoológica do Maranhão - CZMA localizada na Universidade Estadual do Maranhão, Campus Caxias	Cerrado	10.11646/zootaxa.5249.4.2	Universidade Federal do Oeste do Pará	NOT INFORMATION
Eumorpha labruscae	Eumorpha labruscae	1	Inhamum	Caxias	Maranhão	Brasil	-4.911164259	-43.42468999	Lima et al.	2023	2023	Coleção Zoológica do Maranhão - CZMA localizada na Universidade Estadual do Maranhão, Campus Caxias	Cerrado	10.11646/zootaxa.5249.4.2	Universidade Federal do Oeste do Pará	NOT INFORMATION
Eumorpha labruscae	Eumorpha labruscae	3	Povoado Chapada	Caxias	Maranhão	Brasil	-4.958995467	-43.49384595	Lima et al.	2023	2023	Coleção Zoológica do Maranhão - CZMA localizada na Universidade Estadual do Maranhão, Campus Caxias	Cerrado	10.11646/zootaxa.5249.4.2	Universidade Federal do Oeste do Pará	NOT INFORMATION
Eumorpha labruscae	Eumorpha labruscae	2	Fazenda Santa Rita	Codó	Maranhão	Brasil	-4.748984679	-44.17587622	Lima et al.	2023	2023	Coleção Zoológica do Maranhão - CZMA localizada na Universidade Estadual do Maranhão, Campus Caxias	Cerrado	10.11646/zootaxa.5249.4.2	Universidade Federal do Oeste do Pará	NOT INFORMATION
Eumorpha labruscae	Eumorpha labruscae	1	Base Geraldina	Mirador	Maranhão	Brasil	-7	-46	Lima et al.	2023	2023	Coleção Zoológica do Maranhão - CZMA localizada na Universidade Estadual do Maranhão, Campus Caxias	Cerrado	10.11646/zootaxa.5249.4.2	Universidade Federal do Oeste do Pará	NOT INFORMATION
Eumorpha labruscae	Eumorpha labruscae	1	Base Mosquito	Mirador	Maranhão	Brasil	-6.541423196	-45.1327021	Lima et al.	2023	2023	Coleção Zoológica do Maranhão - CZMA localizada na Universidade Estadual do Maranhão, Campus Caxias	Cerrado	10.11646/zootaxa.5249.4.2	Universidade Federal do Oeste do Pará	NOT INFORMATION
Eumorpha vitis	Eumorpha vitis	6	Perimetro urbano	Caxias	Maranhão	Brasil	-4.857813809	-43.36012382	Lima et al.	2023	2023	Coleção Zoológica do Maranhão - CZMA localizada na Universidade Estadual do Maranhão, Campus Caxias	Cerrado	10.11646/zootaxa.5249.4.2	Universidade Federal do Oeste do Pará	NOT INFORMATION
Eumorpha vitis	Eumorpha vitis	4	Povoado Descanso	Caxias	Maranhão	Brasil	-4.931591624	-43.16177142	Lima et al.	2023	2023	Coleção Zoológica do Maranhão - CZMA localizada na Universidade Estadual do Maranhão, Campus Caxias	Cerrado	10.11646/zootaxa.5249.4.2	Universidade Federal do Oeste do Pará	NOT INFORMATION
Eumorpha vitis	Eumorpha vitis	16	Inhamum	Caxias	Maranhão	Brasil	-4.911164259	-43.42468999	Lima et al.	2023	2023	Coleção Zoológica do Maranhão - CZMA localizada na Universidade Estadual do Maranhão, Campus Caxias	Cerrado	10.11646/zootaxa.5249.4.2	Universidade Federal do Oeste do Pará	NOT INFORMATION
Eumorpha vitis	Eumorpha vitis	4	Base Cágados	Mirador	Maranhão	Brasil	-6.807885142	-45.10948732	Lima et al.	2023	2023	Coleção Zoológica do Maranhão - CZMA localizada na Universidade Estadual do Maranhão, Campus Caxias	Cerrado	10.11646/zootaxa.5249.4.2	Universidade Federal do Oeste do Pará	NOT INFORMATION
Eumorpha vitis	Eumorpha vitis	4	Base Geraldina	Mirador	Maranhão	Brasil	-7	-46	Lima et al.	2023	2023	Coleção Zoológica do Maranhão - CZMA localizada na Universidade Estadual do Maranhão, Campus Caxias	Cerrado	10.11646/zootaxa.5249.4.2	Universidade Federal do Oeste do Pará	NOT INFORMATION
Eumorpha vitis	Eumorpha vitis	2	Base Mosquito	Mirador	Maranhão	Brasil	-6.541423196	-45.1327021	Lima et al.	2023	2023	Coleção Zoológica do Maranhão - CZMA localizada na Universidade Estadual do Maranhão, Campus Caxias	Cerrado	10.11646/zootaxa.5249.4.2	Universidade Federal do Oeste do Pará	NOT INFORMATION
Eumorpha vitis	Eumorpha vitis	1	Base Mel	Mirador	Maranhão	Brasil	-6.730406425	-44.98304487	Lima et al.	2023	2023	Coleção Zoológica do Maranhão - CZMA localizada na Universidade Estadual do Maranhão, Campus Caxias	Cerrado	10.11646/zootaxa.5249.4.2	Universidade Federal do Oeste do Pará	NOT INFORMATION
Eumorpha vitis	Eumorpha vitis	3	São João do Soter	São João do Soter	Maranhão	Brasil	-5.107286198	-43.8094766	Lima et al.	2023	2023	Coleção Zoológica do Maranhão - CZMA localizada na Universidade Estadual do Maranhão, Campus Caxias	Cerrado	10.11646/zootaxa.5249.4.2	Universidade Federal do Oeste do Pará	NOT INFORMATION
Eumorpha vitis	Eumorpha vitis	3	Fazenda Santa Rita	Codó	Maranhão	Brasil	-4.748984679	-44.17587622	Lima et al.	2023	2023	Coleção Zoológica do Maranhão - CZMA localizada na Universidade Estadual do Maranhão, Campus Caxias	Cerrado	10.11646/zootaxa.5249.4.2	Universidade Federal do Oeste do Pará	NOT INFORMATION
Eumorpha vitis	Eumorpha vitis	5	Povoado chapada	Caxias	Maranhão	Brasil	-4.958995467	-43.49384595	Lima et al.	2023	2023	Coleção Zoológica do Maranhão - CZMA localizada na Universidade Estadual do Maranhão, Campus Caxias	Cerrado	10.11646/zootaxa.5249.4.2	Universidade Federal do Oeste do Pará	NOT INFORMATION
Eumorpha adamsi	Eumorpha adamsi	NOT INFORMATION	Área de Proteção Ambiental da Chapada dos Guimarães			Brasil	-14.86	-52.55	Camargo et al.	2018	2018	NOT INFORMATION	Cerrado	NOT INFORMATION	Embrapa Cerrados	NOT INFORMATION
Eumorpha adamsi	Eumorpha adamsi	NOT INFORMATION	Área de Proteção Ambiental do Planalto Central			Brasil	-15.688	-47.775	Camargo et al.	2018	2018	NOT INFORMATION	Cerrado	NOT INFORMATION	Embrapa Cerrados	NOT INFORMATION
Eumorpha adamsi	Eumorpha adamsi	NOT INFORMATION	Parque Estadual dos Pirineus			Brasil	-15.211	-48.842	Camargo et al.	2018	2018	NOT INFORMATION	Cerrado	NOT INFORMATION	Embrapa Cerrados	NOT INFORMATION
Eumorpha adamsi	Eumorpha adamsi	NOT INFORMATION	Reserva Particular do Patrimônio Natural Catingueiro			Brasil	-13.9135	-47.562	Camargo et al.	2018	2018	NOT INFORMATION	Cerrado	NOT INFORMATION	Embrapa Cerrados	NOT INFORMATION
Eumorpha analis	Eumorpha analis	NOT INFORMATION	Parque Estadual dos Pirineus			Brasil	-15.211	-48.842	Camargo et al.	2018	2018	NOT INFORMATION	Cerrado	NOT INFORMATION	Embrapa Cerrados	NOT INFORMATION
Eumorpha analis	Eumorpha analis	NOT INFORMATION	Parque Nacional da Chapada dos Veadeiros			Brasil	-13.9605	-47.3672	Camargo et al.	2018	2018	NOT INFORMATION	Cerrado	NOT INFORMATION	Embrapa Cerrados	NOT INFORMATION
Eumorpha analis	Eumorpha analis	NOT INFORMATION	Parque Nacional das Nascentes do Rio Parnaíba			Brasil	-9.968	-46.001	Camargo et al.	2018	2018	NOT INFORMATION	Cerrado	NOT INFORMATION	Embrapa Cerrados	NOT INFORMATION
Eumorpha analis	Eumorpha analis	NOT INFORMATION	Reserva Particular do Patrimônio Natural Catingueiro			Brasil	-13.9135	-47.562	Camargo et al.	2018	2018	NOT INFORMATION	Cerrado	NOT INFORMATION	Embrapa Cerrados	NOT INFORMATION
Eumorpha satellitia excessus	Eumorpha satellitia	NOT INFORMATION	Área de Proteção Ambiental do Planalto Central			Brasil	-15.688	-47.776	Camargo et al.	2018	2018	NOT INFORMATION	Cerrado	NOT INFORMATION	Embrapa Cerrados	NOT INFORMATION
Eumorpha satellitia excessus	Eumorpha satellitia	NOT INFORMATION	Área de Proteção Ambiental Pouso Alto			Brasil	-13.9429	-47.6491	Camargo et al.	2018	2018	NOT INFORMATION	Cerrado	NOT INFORMATION	Embrapa Cerrados	NOT INFORMATION
Eumorpha satellitia excessus	Eumorpha satellitia	NOT INFORMATION	Parque Nacional da Chapada dos Veadeiros			Brasil	-13.9605	-47.3672	Camargo et al.	2018	2018	NOT INFORMATION	Cerrado	NOT INFORMATION	Embrapa Cerrados	NOT INFORMATION
Eumorpha anchemolus	Eumorpha anchemolus	NOT INFORMATION	Área de Proteção Ambiental do Planalto Central			Brasil	-15.688	-47.775	Camargo et al.	2018	2018	NOT INFORMATION	Cerrado	NOT INFORMATION	Embrapa Cerrados	NOT INFORMATION
Eumorpha anchemolus	Eumorpha anchemolus	NOT INFORMATION	Estação Ecológica do Jardim Botânico			Brasil	-15.902	-47.848	Camargo et al.	2018	2018	NOT INFORMATION	Cerrado	NOT INFORMATION	Embrapa Cerrados	NOT INFORMATION
Eumorpha anchemolus	Eumorpha anchemolus	NOT INFORMATION	Parque Estadual dos Pirineus			Brasil	-15.211	-48.842	Camargo et al.	2018	2018	NOT INFORMATION	Cerrado	NOT INFORMATION	Embrapa Cerrados	NOT INFORMATION
Eumorpha anchemolus	Eumorpha anchemolus	NOT INFORMATION	Parque Nacional da Chapada dos Veadeiros			Brasil	-13.9605	-47.3672	Camargo et al.	2018	2018	NOT INFORMATION	Cerrado	NOT INFORMATION	Embrapa Cerrados	NOT INFORMATION
Eumorpha obliquus	Eumorpha obliquus	NOT INFORMATION	Parque Estadual dos Pirineus			Brasil	-15.211	-48.842	Camargo et al.	2018	2018	NOT INFORMATION	Cerrado	NOT INFORMATION	Embrapa Cerrados	NOT INFORMATION
Eumorpha fasciatus	Eumorpha fasciatus	NOT INFORMATION	Área de Proteção Ambiental do Planalto Central			Brasil	-15.688	-47.775	Camargo et al.	2018	2018	NOT INFORMATION	Cerrado	NOT INFORMATION	Embrapa Cerrados	NOT INFORMATION
Eumorpha vitis	Eumorpha vitis	NOT INFORMATION	Área de Proteção Ambiental do Rio Preto			Brasil	-11.021	-45.442	Camargo et al.	2018	2018	NOT INFORMATION	Cerrado	NOT INFORMATION	Embrapa Cerrados	NOT INFORMATION
Eumorpha vitis	Eumorpha vitis	NOT INFORMATION	Área de Proteção Ambiental Pouso Alto			Brasil	-13.9429	-47.6491	Camargo et al.	2018	2018	NOT INFORMATION	Cerrado	NOT INFORMATION	Embrapa Cerrados	NOT INFORMATION
Eumorpha labruscae	Eumorpha labruscae	NOT INFORMATION	Área de Proteção Ambiental do Lago Paranoá			Brasil	-15.773	-47.832	Camargo et al.	2018	2018	NOT INFORMATION	Cerrado	NOT INFORMATION	Embrapa Cerrados	NOT INFORMATION
Eumorpha labruscae	Eumorpha labruscae	NOT INFORMATION	Área de Proteção Ambiental do Planalto Central			Brasil	-15.688	-47.775	Camargo et al.	2018	2018	NOT INFORMATION	Cerrado	NOT INFORMATION	Embrapa Cerrados	NOT INFORMATION
Eumorpha labruscae	Eumorpha labruscae	NOT INFORMATION	Parque Estadual dos Pirineus			Brasil	-15.211	-48.842	Camargo et al.	2018	2018	NOT INFORMATION	Cerrado	NOT INFORMATION	Embrapa Cerrados	NOT INFORMATION
Eumorpha fasciatus	Eumorpha fasciatus	1	Povoado Chapada	Caxias	Maranhão	Brasil	-4.957948555	-43.494	Câmara et al.	2018	2018	NOT INFORMATION	Cerrado	10.12741/ebrasilis.v11i3.793	Universidade Estadual do Maranha?o - Centro de Estudos Superiores de Caxias (CESC)	NOT INFORMATION
Eumorpha labruscae	Eumorpha labruscae	2	Povoado Chapada	Caxias	Maranhão	Brasil	-4.957948555	-43.494	Câmara et al.	2018	2018	NOT INFORMATION	Cerrado	10.12741/ebrasilis.v11i3.793	Universidade Estadual do Maranha?o - Centro de Estudos Superiores de Caxias (CESC)	NOT INFORMATION
Eumorpha labruscae	Eumorpha labruscae	2	Fazenda Santa Rita	Codó	Maranhão	Brasil	-4.749315995	-44.17606633	Câmara et al.	2018	2018	NOT INFORMATION	Cerrado	10.12741/ebrasilis.v11i3.793	Universidade Estadual do Maranha?o - Centro de Estudos Superiores de Caxias (CESC)	NOT INFORMATION
Eumorpha vitis	Eumorpha vitis	1	Povoado Chapada	Caxias	Maranhão	Brasil	-4.957948555	-43.494	Câmara et al.	2018	2018	NOT INFORMATION	Cerrado	10.12741/ebrasilis.v11i3.793	Universidade Estadual do Maranha?o - Centro de Estudos Superiores de Caxias (CESC)	NOT INFORMATION
Eumorpha vitis	Eumorpha vitis	3	Fazenda Santa Rita	Codó	Maranhão	Brasil	-4.749315995	-44.17606633	Câmara et al.	2018	2018	NOT INFORMATION	Cerrado	10.12741/ebrasilis.v11i3.793	Universidade Estadual do Maranha?o - Centro de Estudos Superiores de Caxias (CESC)	NOT INFORMATION
Eumorpha labruscae	Eumorpha labruscae	1	Roda Velha		Bahia	Brasil	-12.558611	-45.489444	SIBBr	2015	2015	NOT INFORMATION	Cerrado	NOT INFORMATION	NOT INFORMATION	NOT INFORMATION
Eumorpha labruscae	Eumorpha labruscae	3	Dois Rios		Bahia	Brasil	-13.378889	-46.108056	SIBBr	2015	2015	NOT INFORMATION	Cerrado	NOT INFORMATION	NOT INFORMATION	NOT INFORMATION
Eumorpha labruscae	Eumorpha labruscae	1	Ouricuri		Bahia	Brasil	-10.592778	-45.750556	SIBBr	2015	2015	NOT INFORMATION	Cerrado	NOT INFORMATION	NOT INFORMATION	NOT INFORMATION
Eumorpha anchemolus	Eumorpha anchemolus	2	NO INFORMATION		Rondonia	Brasil	-12.7368	-60.1529	SIBBr	1994	1994	NOT INFORMATION	Cerrado	NOT INFORMATION	NOT INFORMATION	NOT INFORMATION
Eumorpha adamsi	Eumorpha adamsi	NOT INFORMATION	Mato Grosso, Alto Rio Arinos, Diamantino		Mato Grosso	Brasil	-14.41	-56.45	SIBBr	1999	1999	NOT INFORMATION	Cerrado	NOT INFORMATION	NOT INFORMATION	NOT INFORMATION
Eumorpha satellitia	Eumorpha satellitia	2	Comunidade Vereda Funda, Ecótono Cerrado/ Caatinga/ Mata Atlântica		Minas Gerais	Brasil	-15.933331	-42.483331	SIBBr	2010	2010	NOT INFORMATION	Cerrado	NOT INFORMATION	NOT INFORMATION	NOT INFORMATION
Eumorpha labruscae	Eumorpha labruscae	NOT INFORMATION	Fazenda Retiro	Feira Nova do Maranhão	Maranhao	Brasil	-7.0080556	-46.4416667	SIBBr	2011	2011	Coleção de Entomologia do MZUSP	Cerrado	NOT INFORMATION	NOT INFORMATION	NOT INFORMATION
Eumorpha vitis	Eumorpha vitis	1	Comunidade Vereda Funda, Ecótono Cerrado/ Caatinga/ Mata Atlântica		Minas Gerais	Brasil	-15.933331	-42.483331	SIBBr	2010	2010	NOT INFORMATION	Cerrado	NOT INFORMATION	NOT INFORMATION	NOT INFORMATION
Eumorpha vitis	Eumorpha vitis	1	São Paulo, Brazil		Sao Paulo	Brasil	-22	-49	SIBBr	NOT INFORMATION	NOT INFORMATION	NOT INFORMATION	Cerrado	NOT INFORMATION	NOT INFORMATION	NOT INFORMATION
Eumorpha adamsi	Eumorpha adamsi	NOT INFORMATION	Ponte Funda	NOT INFORMATION	Vianópolis	Brasil	-16.7419	-48.5164	Specieslink		1966	UFPR	Cerrado	NOT INFORMATION	NOT INFORMATION	NOT INFORMATION
Eumorpha adamsi	Eumorpha adamsi	NOT INFORMATION	Faz. Curitiba - 110km oeste de Jataí	NOT INFORMATION	Jataí	Brasil	-17.8814	-51.7144	Specieslink		1967	UFPR	Cerrado	NOT INFORMATION	NOT INFORMATION	NOT INFORMATION
Eumorpha adamsi	Eumorpha adamsi	NOT INFORMATION	Ponte Funda	NOT INFORMATION	Vianópolis	Brasil	-16.7419	-48.5164	Specieslink		1981	UFPR	Cerrado	NOT INFORMATION	NOT INFORMATION	NOT INFORMATION
Eumorpha adamsi	Eumorpha adamsi	NOT INFORMATION	NO INFORMATION	NOT INFORMATION	Corinto	Brasil	-18.3808	-44.4564	Specieslink			UFPR	Cerrado	NOT INFORMATION	NOT INFORMATION	NOT INFORMATION
Eumorpha eacus	Eumorpha megaeacus	NOT INFORMATION	NO INFORMATION	NOT INFORMATION	Imperatriz	Brasil	-5.52639	-47.4917	Specieslink		1972	UFPR	Cerrado	NOT INFORMATION	NOT INFORMATION	NOT INFORMATION
Eumorpha satellitia	Eumorpha satellitia	NOT INFORMATION	NO INFORMATION	NOT INFORMATION	Brasília	Brasil	-15.7797	-47.9297	Specieslink		1968	UFPR	Cerrado	NOT INFORMATION	NOT INFORMATION	NOT INFORMATION
Eumorpha vitis	Eumorpha vitis	NOT INFORMATION	NO INFORMATION	NOT INFORMATION	Piracanjuba	Brasil	-17.3028	-49.0167	Specieslink		1977	UFPR	Cerrado	NOT INFORMATION	NOT INFORMATION	NOT INFORMATION
Eumorpha adamsi	Eumorpha adamsi	3	NO INFORMATION		Pirassununga	Brasil	-21.9899997711182	-47.4199981689453	Specieslink		1949	Fiocruz	Cerrado	NOT INFORMATION	NOT INFORMATION	NOT INFORMATION
Eumorpha analis	Eumorpha analis	12	NO INFORMATION		Miranda	Brasil	-20.2406005859375	-56.3782997131348	Specieslink		1938	Fiocruz	Cerrado	NOT INFORMATION	NOT INFORMATION	NOT INFORMATION
Eumorpha analis	Eumorpha analis	1	NO INFORMATION		Bodoquena	Brasil	-20.5386009216309	-56.7150001525879	Specieslink		1941	Fiocruz	Cerrado	NOT INFORMATION	NOT INFORMATION	NOT INFORMATION
Eumorpha anchemolus	Eumorpha anchemolus	1	NO INFORMATION		Araxá	Brasil	-19.5932998657227	-46.940601348877	Specieslink		1949	Fiocruz	Cerrado	NOT INFORMATION	NOT INFORMATION	NOT INFORMATION
Eumorpha fasciatus fasciatus	Eumorpha fasciatus	4	NO INFORMATION		Miranda	Brasil	-20.2406005859375	-56.3782997131348	Specieslink			Fiocruz	Cerrado	NOT INFORMATION	NOT INFORMATION	NOT INFORMATION
Eumorpha labruscae labruscae	Eumorpha labruscae	1	NO INFORMATION		Pirassununga	Brasil	-21.9899997711182	-47.4199981689453	Specieslink		1949	Fiocruz	Cerrado	NOT INFORMATION	NOT INFORMATION	NOT INFORMATION
Eumorpha vitis vitis	Eumorpha vitis	1	NO INFORMATION		Miranda	Brasil	-20.2406005859375	-56.3782997131348	Specieslink		1955	Fiocruz	Cerrado	NOT INFORMATION	NOT INFORMATION	NOT INFORMATION
Eumorpha vitis vitis	Eumorpha vitis	1	NO INFORMATION		Bodoquena	Brasil	-20.5386009216309	-56.7150001525879	Specieslink		1941	Fiocruz	Cerrado	NOT INFORMATION	NOT INFORMATION	NOT INFORMATION
Eumorpha vitis vitis	Eumorpha vitis	2	NO INFORMATION		Miranda	Brasil	-20.2406005859375	-56.3782997131348	Specieslink		1938	Fiocruz	Cerrado	NOT INFORMATION	NOT INFORMATION	NOT INFORMATION
Eumorpha adamsi	Eumorpha adamsi	NOT INFORMATION	NO INFORMATION	NOT INFORMATION	Brasília	Brasil	-15.7797	-47.9297	Specieslink		1966	UFPR	Cerrado	NOT INFORMATION	NOT INFORMATION	NOT INFORMATION
Eumorpha vitis	Eumorpha vitis	NOT INFORMATION	NO INFORMATION	NOT INFORMATION	Imperatriz	Brasil	-5.52639	-47.4917	Specieslink		1972	UFPR	Cerrado	NOT INFORMATION	NOT INFORMATION	NOT INFORMATION
Eumorpha adamsi	Eumorpha adamsi	1	NO INFORMATION		Miranda	Brasil	-20.2406005859375	-56.3782997131348	Specieslink		1943	Fiocruz	Cerrado	NOT INFORMATION	NOT INFORMATION	NOT INFORMATION
Eumorpha anchemolus	Eumorpha anchemolus	1	NO INFORMATION		Miranda	Brasil	-20.2406005859375	-56.3782997131348	Specieslink		1938	Fiocruz	Cerrado	NOT INFORMATION	NOT INFORMATION	NOT INFORMATION
Eumorpha anchemolus	Eumorpha anchemolus	1	NO INFORMATION		Miranda	Brasil	-20.2406005859375	-56.3782997131348	Specieslink		1941	Fiocruz	Cerrado	NOT INFORMATION	NOT INFORMATION	NOT INFORMATION
Eumorpha fasciatus fasciatus	Eumorpha fasciatus	1	Barra Funda		Vianópolis	Brasil	-16.7418994903564	-48.5163993835449	Specieslink		1986	Fiocruz	Cerrado	NOT INFORMATION	NOT INFORMATION	NOT INFORMATION
Eumorpha labruscae labruscae	Eumorpha labruscae	2	NO INFORMATION		Miranda	Brasil	-20.2406005859375	-56.3782997131348	Specieslink		1938	Fiocruz	Cerrado	NOT INFORMATION	NOT INFORMATION	NOT INFORMATION
Eumorpha anchemolus	Eumorpha anchemolus	1	Lucas do Rio Verde, Mato Grosso, Brazil			Brasil	-13.0675	-55.9214	GBIF			Cleveland Museum of Natural History, OH (CLEV)	Cerrado	NOT INFORMATION	NOT INFORMATION	NOT INFORMATION
Eumorpha analis	Eumorpha analis	10	Chapada do Araripe	Santana do Cariri	Ceará	Brasil	-7.206872419	-39.72306488	Costa et al.	2024	2024	NOT INFORMATION	Caatinga	10.1007/s10493-024-00976-7	Instituto de Biociências, Universidade de Sa?o Paulo	NOT INFORMATION
Eumorpha fasciatus fasciatus	Eumorpha fasciatus	2	Chapada do Araripe	Santana do Cariri	Ceará	Brasil	-7.206872419	-39.72306488	Costa et al.	2024	2024	NOT INFORMATION	Caatinga	10.1007/s10493-024-00976-7	Instituto de Biociências, Universidade de Sa?o Paulo	NOT INFORMATION
Eumorpha labruscae labruscae	Eumorpha labruscae	65	Chapada do Araripe	Santana do Cariri	Ceará	Brasil	-7.206872419	-39.72306488	Costa et al.	2024	2024	NOT INFORMATION	Caatinga	10.1007/s10493-024-00976-7	Instituto de Biociências, Universidade de Sa?o Paulo	NOT INFORMATION
Eumorpha vitis vitis	Eumorpha vitis	80	Chapada do Araripe	Santana do Cariri	Ceará	Brasil	-7.206872419	-39.72306488	Costa et al.	2024	2024	NOT INFORMATION	Caatinga	10.1007/s10493-024-00976-7	Instituto de Biociências, Universidade de Sa?o Paulo	NOT INFORMATION
Eumorpha fasciatus	Eumorpha fasciatus	8	Estação Ecológica do Seridó	Serra Negra do Norte	Rio Grande do Norte	Brasil	-6.579312931	-37.33320272	Duarte Jr. e Schlindwein b	2005b	2005	Coleção Entomológica da Universidade Federal de Pernambuco	Caatinga	NOT INFORMATION	Universidade Federal da Paraíba	NOT INFORMATION
Eumorpha labruscae labruscae	Eumorpha labruscae	2	Estação Ecológica do Seridó	Serra Negra do Norte	Rio Grande do Norte	Brasil	-6.579312931	-37.33320272	Duarte Jr. e Schlindwein b	2005b	2005	Coleção Entomológica da Universidade Federal de Pernambuco	Caatinga	NOT INFORMATION	Universidade Federal da Paraíba	NOT INFORMATION
Eumorpha vitis vitis	Eumorpha vitis	3	Estação Ecológica do Seridó	Serra Negra do Norte	Rio Grande do Norte	Brasil	-6.579312931	-37.33320272	Duarte Jr. e Schlindwein b	2005b	2005	Coleção Entomológica da Universidade Federal de Pernambuco	Caatinga	NOT INFORMATION	Universidade Federal da Paraíba	NOT INFORMATION
Eumorpha fasciatus	Eumorpha fasciatus	NOT INFORMATION	Sao Bento		Paraiba	Brasil	-6.5	-37.5	SIBBr	NOT INFORMATION	NOT INFORMATION	NOT INFORMATION	Caatinga	NOT INFORMATION	NOT INFORMATION	NOT INFORMATION
Eumorpha vitis vitis	Eumorpha vitis	1	NO INFORMATION		Fortaleza	Brasil	-3.71722006797791	-38.543098449707	Specieslink			Fiocruz	Caatinga	NOT INFORMATION	NOT INFORMATION	NOT INFORMATION
Eumorpha fasciatus fasciatus	Eumorpha fasciatus	1	NO INFORMATION		Assunção	Brasil	-7.07444000244141	-36.7310981750488	Specieslink			Fiocruz	Caatinga	NOT INFORMATION	NOT INFORMATION	NOT INFORMATION
Eumorpha anchemola	Eumorpha anchemolus	NOT INFORMATION	proximidades da estação Ferroviária de Marumbi_ linha Curitiba-Paranaguá_ da Rede Ferroviária Fede- SR._ no Municipio de Morretes_ situada na encosta Leste da Serra do Mar.	Morretes	Parana	Brasil	-24.207170566843	-48.9784369764397	Laroca e Mielke	1975	1975	NOT INFORMATION	Atlantic Forest	NOT INFORMATION	NOT INFORMATION	NOT INFORMATION
Eumorpha labruscae	Eumorpha labruscae	NOT INFORMATION	proximidades da estação Ferroviária de Marumbi_ linha Curitiba-Paranaguá_ da Rede Ferroviária Fede- SR._ no Municipio de Morretes_ situada na encosta Leste da Serra do Mar.	Morretes	Parana	Brasil	-24.207170566843	-48.9784369764397	Laroca e Mielke	1975	1975	NOT INFORMATION	Atlantic Forest	NOT INFORMATION	NOT INFORMATION	NOT INFORMATION
Eumorpha satellitia analis	Eumorpha analis	NOT INFORMATION	proximidades da estação Ferroviária de Marumbi_ linha Curitiba-Paranaguá_ da Rede Ferroviária Fede- SR._ no Municipio de Morretes_ situada na encosta Leste da Serra do Mar.	Morretes	Parana	Brasil	-24.207170566843	-48.9784369764397	Laroca e Mielke	1975	1975	NOT INFORMATION	Atlantic Forest	NOT INFORMATION	NOT INFORMATION	NOT INFORMATION
Eumorpha translineata	Eumorpha translineatus	NOT INFORMATION	proximidades da estação Ferroviária de Marumbi_ linha Curitiba-Paranaguá_ da Rede Ferroviária Fede- SR._ no Municipio de Morretes_ situada na encosta Leste da Serra do Mar.	Morretes	Parana	Brasil	-24.207170566843	-48.9784369764397	Laroca e Mielke	1975	1975	NOT INFORMATION	Atlantic Forest	NOT INFORMATION	NOT INFORMATION	NOT INFORMATION
Eumorpha vitis	Eumorpha vitis	NOT INFORMATION	proximidades da estação Ferroviária de Marumbi_ linha Curitiba-Paranaguá_ da Rede Ferroviária Fede- SR._ no Municipio de Morretes_ situada na encosta Leste da Serra do Mar.	Morretes	Parana	Brasil	-24.207170566843	-48.9784369764397	Laroca e Mielke	1975	1975	NOT INFORMATION	Atlantic Forest	NOT INFORMATION	NOT INFORMATION	NOT INFORMATION
Eumorpha anchemolus	Eumorpha anchemolus	1	Reserva Biológica de Gurjaú	Cabo de Santo Agostinho_ Jaboatão dos Guararapes e Moreno	Pernambuco	Brasil	-8.219326954	-35.08304431	Duarte Jr. e Schlindwein a	2005a	2005	UFPE	Atlantic Forest	10.1590/S0101-81752005000300022	Universidade Federal da Paraíba	NOT INFORMATION
Eumorpha fasciatus	Eumorpha fasciatus	6	Reserva Biológica de Gurjaú	Cabo de Santo Agostinho_ Jaboatão dos Guararapes e Moreno	Pernambuco	Brasil	-8.219326954	-35.08304431	Duarte Jr. e Schlindwein a	2005a	2005	UFPE	Atlantic Forest	10.1590/S0101-81752005000300022	Universidade Federal da Paraíba	NOT INFORMATION
Eumorpha analis	Eumorpha analis	NOT INFORMATION	Estação Biológica de Boracéia	Salesópolis	Sâo Paulo	Brasil	-23.57588389	-45.85631608	Duarte et al.	2008	2008	MZUSP	Atlantic Forest	10.15560/4.2.123	Museu de Zoologia da Universidade de São Paulo	NOT INFORMATION
Eumorpha anchemolus	Eumorpha anchemolus	NOT INFORMATION	Estação Biológica de Boracéia	Salesópolis	Sâo Paulo	Brasil	-23.57588389	-45.85631608	Duarte et al.	2008	2008	MZUSP	Atlantic Forest	10.15560/4.2.123	Museu de Zoologia da Universidade de São Paulo	NOT INFORMATION
Eumorpha faciatus faciatus	Eumorpha fasciatus	NOT INFORMATION	Estação Biológica de Boracéia	Salesópolis	Sâo Paulo	Brasil	-23.57588389	-45.85631608	Duarte et al.	2008	2008	MZUSP	Atlantic Forest	10.15560/4.2.123	Museu de Zoologia da Universidade de São Paulo	NOT INFORMATION
Eumropha megaeacus	Eumorpha megaeacus	NOT INFORMATION	Estação Biológica de Boracéia	Salesópolis	Sâo Paulo	Brasil	-23.57588389	-45.85631608	Duarte et al.	2008	2008	MZUSP	Atlantic Forest	10.15560/4.2.123	Museu de Zoologia da Universidade de São Paulo	NOT INFORMATION
Eumorpha obliquus obliquus	Eumorpha obliquus	NOT INFORMATION	Estação Biológica de Boracéia	Salesópolis	Sâo Paulo	Brasil	-23.57588389	-45.85631608	Duarte et al.	2008	2008	MZUSP	Atlantic Forest	10.15560/4.2.123	Museu de Zoologia da Universidade de São Paulo	NOT INFORMATION
Eumorpha translineatus	Eumorpha translineatus	NOT INFORMATION	Estação Biológica de Boracéia	Salesópolis	Sâo Paulo	Brasil	-23.57588389	-45.85631608	Duarte et al.	2008	2008	MZUSP	Atlantic Forest	10.15560/4.2.123	Museu de Zoologia da Universidade de São Paulo	NOT INFORMATION
eumorpha anchemolus	Eumorpha anchemolus	2	Floresta Coimbra	NOT INFORMATION	Alagoas	Brasil	-8.988581869	-35.86720501	Cruz-Neto et al.	2011	2011	UFPE	Atlantic Forest	10.1007/s10531-010-9975-x	Universidade Federal de Pernambuco	NOT INFORMATION
Eumorpha vitis vitis	Eumorpha vitis	1	Floresta Coimbra	NOT INFORMATION	Alagoas	Brasil	-8.988581869	-35.86720501	Cruz-Neto et al.	2011	2011	UFPE	Atlantic Forest	10.1007/s10531-010-9975-x	Universidade Federal de Pernambuco	NOT INFORMATION
Eumorpha labruscae	Eumorpha labruscae	NOT INFORMATION	Cambará do Sul	Entre Cambará do Sul e Sa?o Francisco de Paula	Rio Grande do Sul	Brasil	-29.16646057	-50.31661306	Pedron et al.	2012	2012	UFRGS	Atlantic Forest	10.1111/j.1095-8339.2012.01285.x	Universidade Federal do Rio Grande do Sul	NOT INFORMATION
Eumorpha anchemolus	Eumorpha anchemolus	7	Estação Ecológica do Tapacurá	Sa?o Lourenço da Mata	Pernambuco	Brasil	-8.015225281	-35.18332809	Primo et al.	2013	2013	UFPE	Atlantic Forest	10.1590/S0001-37652013000300017	universidade Federal de Pernambuco	NOT INFORMATION
Eumorpha fasciatus fasciatus	Eumorpha fasciatus	3	Estação Ecológica do Tapacurá	Sa?o Lourenço da Mata	Pernambuco	Brasil	-8.015225281	-35.18332809	Primo et al.	2013	2013	UFPE	Atlantic Forest	10.1590/S0001-37652013000300017	universidade Federal de Pernambuco	NOT INFORMATION
Eumorpha vitis vitis	Eumorpha vitis	2	Estação Ecológica do Tapacurá	Sa?o Lourenço da Mata	Pernambuco	Brasil	-8.015225281	-35.18332809	Primo et al.	2013	2013	UFPE	Atlantic Forest	10.1590/S0001-37652013000300017	universidade Federal de Pernambuco	NOT INFORMATION
Eumorpha analis	Eumorpha analis	NOT INFORMATION	NOT INFORMATION	NOT INFORMATION	Santa Catarina	Brasil	-27.24742	-50.47466	Ponce et al.	2014	2014	NOT INFORMATION	Atlantic Forest	10.1111/syen.12111	Florida Museum of Natural History	NOT INFORMATION
Eumorpha analis	Eumorpha analis	NOT INFORMATION	NOT INFORMATION	NOT INFORMATION	Santa Catarina	Brasil	-27.24742	-50.47466	Ponce et al.	2014	2014	NOT INFORMATION	Atlantic Forest	10.1111/syen.12111	Florida Museum of Natural History	NOT INFORMATION
Eumorpha orientis	Eumorpha orientis	NOT INFORMATION	NOT INFORMATION	NOT INFORMATION	Santa Catarina	Brasil	-27.24742	-50.47466	Ponce et al.	2014	2014	NOT INFORMATION	Atlantic Forest	10.1111/syen.12111	Florida Museum of Natural History	NOT INFORMATION
Eumorpha orientis	Eumorpha orientis	NOT INFORMATION	NOT INFORMATION	Sao Bento do Sul	Santa Catarina	Brasil	-27.24742	-50.47466	Ponce et al.	2014	2014	NOT INFORMATION	Atlantic Forest	10.1111/syen.12111	Florida Museum of Natural History	NOT INFORMATION
Eumorpha satellitia	Eumorpha satellitia	NOT INFORMATION	NOT INFORMATION	Guaratuba	Parana	Brasil	-25.82	-48.766	Ponce et al.	2014	2014	NOT INFORMATION	Atlantic Forest	10.1111/syen.12111	Florida Museum of Natural History	NOT INFORMATION
Eumorpha translineatus	Eumorpha translineatus	NOT INFORMATION	NOT INFORMATION	NOT INFORMATION	Santa Catarina	Brasil	-27.24742	-50.47466	Ponce et al.	2014	2014	NOT INFORMATION	Atlantic Forest	10.1111/syen.12111	Florida Museum of Natural History	NOT INFORMATION
Eumorpha translineatus	Eumorpha translineatus	NOT INFORMATION	NOT INFORMATION	NOT INFORMATION	Santa Catarina	Brasil	-27.24742	-50.47466	Ponce et al.	2014	2014	NOT INFORMATION	Atlantic Forest	10.1111/syen.12111	Florida Museum of Natural History	NOT INFORMATION
Eumorpha fasciatus	Eumorpha fasciatus	2	Vossoroca	Tijucas do Sul	Paraná	Brasil	-25.83561109	-49.0486667	Santos et al.	2015	2015	Coleção Entomológica Pe. Jesus Santiago Moure (DZUP)_ Departamento de Zoologia_ Universidade Federal do Paraná_ Curitiba_ Paraná	Atlantic Forest	10.1590/0001-3765201520140368	Universidade Federal do Paraná	NOT INFORMATION
Eumorpha analis	Eumorpha analis	7	Serra do japi	divisa Campinas Jundiaí	São Paulo	Brasil	-23.22676317	-46.93356418	Vieira et al.	2015	2015	Museu de Zoologia da Universidade de São Paulo MZUSP	Atlantic Forest	10.1653/024.098.0153	Universidade Paulista	NOT INFORMATION
Eumorpha anchemolus	Eumorpha anchemolus	1	Serra do japi	divisa Campinas Jundiaí	São Paulo	Brasil	-23.22676317	-46.93356418	Vieira et al.	2015	2015	Museu de Zoologia da Universidade de São Paulo MZUSP	Atlantic Forest	10.1653/024.098.0153	Universidade Paulista	NOT INFORMATION
Eumorpha labruscae labruscae	Eumorpha labruscae	1	Serra do japi	divisa Campinas Jundiaí	São Paulo	Brasil	-23.22676317	-46.93356418	Vieira et al.	2015	2015	Museu de Zoologia da Universidade de São Paulo MZUSP	Atlantic Forest	10.1653/024.098.0153	Universidade Paulista	NOT INFORMATION
Eumorpha anchemolus	Eumorpha anchemolus	3	Estação Ecológica Wenceslau Guimara?es	Wenceslau Guimara?es	Bahia	Brasil	-13.59502751	-39.71941222	Malheiros et al.	2021	2021	Laboratório de Sistemática e Conservaça?o de Insetos_ Setor de Ciências Biológicas_ Centro de Ciências Agrárias_ Ambientais e Biológicas_ Universidade Federal do Recôncavo da Bahia_ Cruz das Almas_ Bahia. Duplicatas foram armazenadas na Embrapa Cerrados entomological collection_ Planaltina_ Distrito Federal.	Atlantic Forest	10.4025/actascibiolsci.v43i1.57072	Universidade Federal do Recôncavo da Bahia	NOT INFORMATION
Eumorpha capronnieri	Eumorpha capronnieri	4	Estação Ecológica Wenceslau Guimara?es	Wenceslau Guimara?es	Bahia	Brasil	-13.59502751	-39.71941222	Malheiros et al.	2021	2021	Laboratório de Sistemática e Conservaça?o de Insetos_ Setor de Ciências Biológicas_ Centro de Ciências Agrárias_ Ambientais e Biológicas_ Universidade Federal do Recôncavo da Bahia_ Cruz das Almas_ Bahia. Duplicatas foram armazenadas na Embrapa Cerrados entomological collection_ Planaltina_ Distrito Federal.	Atlantic Forest	10.4025/actascibiolsci.v43i1.57072	Universidade Federal do Recôncavo da Bahia	NOT INFORMATION
Eumorpha phorbas	Eumorpha phorbas	1	Estação Ecológica Wenceslau Guimara?es	Wenceslau Guimara?es	Bahia	Brasil	-13.59502751	-39.71941222	Malheiros et al.	2021	2021	Laboratório de Sistemática e Conservaça?o de Insetos_ Setor de Ciências Biológicas_ Centro de Ciências Agrárias_ Ambientais e Biológicas_ Universidade Federal do Recôncavo da Bahia_ Cruz das Almas_ Bahia. Duplicatas foram armazenadas na Embrapa Cerrados entomological collection_ Planaltina_ Distrito Federal.	Atlantic Forest	10.4025/actascibiolsci.v43i1.57072	Universidade Federal do Recôncavo da Bahia	NOT INFORMATION
Eumorpha anchemolus	Eumorpha anchemolus	1	Reserva Particular do Patrimônio Natural Frei Caneca	Jaqueira	Pernambuco	Brasil	-8.71115558	-35.84165598	Duarte Jr. e Schlindwein	2008	2008	Coleção Entomológica da Universidade Federal de Pernambuco	Atlantic Forest	NOT INFORMATION	Universidade Federal da Paraíba	NOT INFORMATION
Eumorpha f. fasciatus	Eumorpha fasciatus	2	Reserva Particular do Patrimônio Natural Frei Caneca	Jaqueira	Pernambuco	Brasil	-8.71115558	-35.84165598	Duarte Jr. e Schlindwein	2008	2008	Coleção Entomológica da Universidade Federal de Pernambuco	Atlantic Forest	NOT INFORMATION	Universidade Federal da Paraíba	NOT INFORMATION
Eumorpha l. labruscae	Eumorpha labruscae	2	Reserva Particular do Patrimônio Natural Frei Caneca	Jaqueira	Pernambuco	Brasil	-8.71115558	-35.84165598	Duarte Jr. e Schlindwein	2008	2008	Coleção Entomológica da Universidade Federal de Pernambuco	Atlantic Forest	NOT INFORMATION	Universidade Federal da Paraíba	NOT INFORMATION
Eumorpha obliquus	Eumorpha obliquus	3	Reserva Particular do Patrimônio Natural Frei Caneca	Jaqueira	Pernambuco	Brasil	-8.71115558	-35.84165598	Duarte Jr. e Schlindwein	2008	2008	Coleção Entomológica da Universidade Federal de Pernambuco	Atlantic Forest	NOT INFORMATION	Universidade Federal da Paraíba	NOT INFORMATION
Eumorpha translineatus	Eumorpha translineatus	5	Corupá	NOT INFORMATION	Santa Catarina	Brasil	-26.436213	-49.246676	SIBBr	1950	1950	NOT INFORMATION	Atlantic Forest	NOT INFORMATION	NOT INFORMATION	NOT INFORMATION
Eumorpha obliquus	Eumorpha obliquus	36	EBB_ Castelinho Estação Biológica de Boraceia	Salesópolis	Sao Paulo	Brasil	-23.6543417	-45.88955	SIBBr	2012	2012	Coleção de Entomologia do MZUSP	Atlantic Forest	NOT INFORMATION	NOT INFORMATION	NOT INFORMATION
Eumorpha obliquus	Eumorpha obliquus	147	Estação Biológica De Boracéia	NOT INFORMATION	Sao Paulo	Brasil	-23.654342	-45.88955	SIBBr	2012	2012	NOT INFORMATION	Atlantic Forest	NOT INFORMATION	NOT INFORMATION	NOT INFORMATION
Eumorpha analis	Eumorpha analis	1	Represa do Vossoroca	NOT INFORMATION	Parana	Brasil	-25.84	-49.069	SIBBr	1989	1989	NOT INFORMATION	Atlantic Forest	NOT INFORMATION	NOT INFORMATION	NOT INFORMATION
Eumorpha fasciatus	Eumorpha fasciatus	NOT INFORMATION	PARNA Itatiaia	Itatiaia	Rio de Janeiro	Brasil	-22.3794444	-44.6902778	SIBBr	2013	2013	Coleção de Entomologia do MZUSP	Atlantic Forest	NOT INFORMATION	NOT INFORMATION	NOT INFORMATION
Eumorpha analis	Eumorpha analis	2	IFRS Campus Rolante	NOT INFORMATION	Rio Grande do Sul	Brasil	-29.65088889	-50.61716667	SIBBr	2019	2019	NOT INFORMATION	Atlantic Forest	NOT INFORMATION	NOT INFORMATION	NOT INFORMATION
Eumorpha analis	Eumorpha analis	22	Estação Biológica De Boracéia	NOT INFORMATION	Sao Paulo	Brasil	-23.654342	-45.88955	SIBBr	2013	2013	NOT INFORMATION	Atlantic Forest	NOT INFORMATION	NOT INFORMATION	NOT INFORMATION
Eumorpha labruscae	Eumorpha labruscae	NOT INFORMATION	PARNA Itatiaia	Itatiaia	Rio de Janeiro	Brasil	-22.3794444	-44.6902778	SIBBr	2013	2013	Coleção de Entomologia do MZUSP	Atlantic Forest	NOT INFORMATION	NOT INFORMATION	NOT INFORMATION
Eumorpha obliquus	Eumorpha obliquus	10	Estação Biológica De Boracéia	NOT INFORMATION	Sao Paulo	Brasil	-23.654342	-45.88955	SIBBr	2013	2013	NOT INFORMATION	Atlantic Forest	NOT INFORMATION	NOT INFORMATION	NOT INFORMATION
Eumorpha anchemolus	Eumorpha anchemolus	5	Estação Biológica De Boracéia	NOT INFORMATION	Sao Paulo	Brasil	-23.654342	-45.88955	SIBBr	2013	2013	NOT INFORMATION	Atlantic Forest	NOT INFORMATION	NOT INFORMATION	NOT INFORMATION
Eumorpha labruscae	Eumorpha labruscae	2	Parque Estadual da Serra do Mar - Santa Virgínia	São Luiz do Paraitinga	Sao Paulo	Brasil	-23.3196167	-45.1637417	SIBBr	2014	2014	Coleção de Entomologia do MZUSP	Atlantic Forest	NOT INFORMATION	NOT INFORMATION	NOT INFORMATION
Eumorpha orientis	Eumorpha orientis	5	Parque Estadual Intervales	NOT INFORMATION	Sao Paulo	Brasil	-24.273333	-48.416944	SIBBr	2013	2013	NOT INFORMATION	Atlantic Forest	NOT INFORMATION	NOT INFORMATION	NOT INFORMATION
Eumorpha fasciatus	Eumorpha fasciatus	2	Parque Estadual Intervales	NOT INFORMATION	Sao Paulo	Brasil	-24.273333	-48.416944	SIBBr	2013	2013	NOT INFORMATION	Atlantic Forest	NOT INFORMATION	NOT INFORMATION	NOT INFORMATION
Eumorpha labruscae	Eumorpha labruscae	1	Parque Estadual Intervales	NOT INFORMATION	Sao Paulo	Brasil	-24.273333	-48.416944	SIBBr	2013	2013	NOT INFORMATION	Atlantic Forest	NOT INFORMATION	NOT INFORMATION	NOT INFORMATION
Eumorpha obliquus	Eumorpha obliquus	3	Núcleo Santa Virgínia_ Parque Estadual Da Serra Do Mar	NOT INFORMATION	Sao Paulo	Brasil	-23.326769	-45.133203	SIBBr	2010	2010	NOT INFORMATION	Atlantic Forest	NOT INFORMATION	NOT INFORMATION	NOT INFORMATION
Eumorpha translineatus	Eumorpha translineatus	4	Parque Estadual Intervales	NOT INFORMATION	Sao Paulo	Brasil	-24.273333	-48.416944	SIBBr	2013	2013	NOT INFORMATION	Atlantic Forest	NOT INFORMATION	NOT INFORMATION	NOT INFORMATION
Eumorpha analis	Eumorpha analis	5	Núcleo Santa Virgínia_ Parque Estadual Da Serra Do Mar	NOT INFORMATION	Sao Paulo	Brasil	-23.326769	-45.133203	SIBBr	2010	2010	NOT INFORMATION	Atlantic Forest	NOT INFORMATION	NOT INFORMATION	NOT INFORMATION
Eumorpha obliquus	Eumorpha obliquus	NOT INFORMATION	Santa Catarina_ Sao Bento do Sul_ Rio Vermelho	NOT INFORMATION	Santa Catarina	Brasil	-26.25	-49.38	SIBBr	2002	2002	NOT INFORMATION	Atlantic Forest	NOT INFORMATION	NOT INFORMATION	NOT INFORMATION
Eumorpha translineatus	Eumorpha translineatus	11	Núcleo Santa Virgínia_ Parque Estadual Da Serra Do Mar	NOT INFORMATION	Sao Paulo	Brasil	-23.326769	-45.133203	SIBBr	2010	2010	NOT INFORMATION	Atlantic Forest	NOT INFORMATION	NOT INFORMATION	NOT INFORMATION
Eumorpha satellitia	Eumorpha satellitia	2	Parque Estadual Intervales	NOT INFORMATION	Sao Paulo	Brasil	-24.273333	-48.416944	SIBBr	2013	2013	NOT INFORMATION	Atlantic Forest	NOT INFORMATION	NOT INFORMATION	NOT INFORMATION
Eumorpha obliquus	Eumorpha obliquus	5	Parque Estadual do Rio Turvo	Cajati	Sao Paulo	Brasil	-24.8783611	-48.2597222	SIBBr	2013	2013	Coleção de Entomologia do MZUSP	Atlantic Forest	NOT INFORMATION	NOT INFORMATION	NOT INFORMATION
Eumorpha anchemolus	Eumorpha anchemolus	3	Estação Biológica De Boracéia	NOT INFORMATION	Sao Paulo	Brasil	-23.654342	-45.88955	SIBBr	2012	2012	NOT INFORMATION	Atlantic Forest	NOT INFORMATION	NOT INFORMATION	NOT INFORMATION
Eumorpha analis	Eumorpha analis	NOT INFORMATION	IFRS Campus Rolante	NOT INFORMATION	Rio Grande do Sul	Brasil	-29.65088889	-50.61716667	SIBBr	2023	2023	NOT INFORMATION	Atlantic Forest	NOT INFORMATION	NOT INFORMATION	NOT INFORMATION
Eumorpha analis	Eumorpha analis	9	Estação Biológica De Boracéia	NOT INFORMATION	Sao Paulo	Brasil	-23.654342	-45.88955	SIBBr	2012	2012	NOT INFORMATION	Atlantic Forest	NOT INFORMATION	NOT INFORMATION	NOT INFORMATION
Eumorpha translineatus	Eumorpha translineatus	7	Estação Biológica De Boracéia	NOT INFORMATION	Sao Paulo	Brasil	-23.654342	-45.88955	SIBBr	2012	2012	NOT INFORMATION	Atlantic Forest	NOT INFORMATION	NOT INFORMATION	NOT INFORMATION
Eumorpha anchemolus	Eumorpha anchemolus	4	Parque Estadual Intervales	NOT INFORMATION	Sao Paulo	Brasil	-24.273333	-48.416944	SIBBr	2013	2013	NOT INFORMATION	Atlantic Forest	NOT INFORMATION	NOT INFORMATION	NOT INFORMATION
Eumorpha labruscae	Eumorpha labruscae	NOT INFORMATION	Parque Estadual do Rio Turvo	Cajati	Sao Paulo	Brasil	-24.8783611	-48.2597222	SIBBr	2013	2013	Coleção de Entomologia do MZUSP	Atlantic Forest	NOT INFORMATION	NOT INFORMATION	NOT INFORMATION
Eumorpha labruscae	Eumorpha labruscae	NOT INFORMATION	Base Ecológica Serra do Japi	Jundiaí	Sao Paulo	Brasil	-23.2480556	-46.95725	SIBBr	2012	2012	Coleção de Entomologia do MZUSP	Atlantic Forest	NOT INFORMATION	NOT INFORMATION	NOT INFORMATION
Eumorpha translineatus	Eumorpha translineatus	3	Estação Biológica De Boracéia	NOT INFORMATION	Sao Paulo	Brasil	-23.654342	-45.88955	SIBBr	2013	2013	NOT INFORMATION	Atlantic Forest	NOT INFORMATION	NOT INFORMATION	NOT INFORMATION
Eumorpha labruscae	Eumorpha labruscae	1	Reserva Biológica Municipal Da Serra Do Japi	NOT INFORMATION	Sao Paulo	Brasil	-23.248056	-46.95725	SIBBr	2012	2012	NOT INFORMATION	Atlantic Forest	NOT INFORMATION	NOT INFORMATION	NOT INFORMATION
Eumorpha analis	Eumorpha analis	3	Reserva Biológica Municipal Da Serra Do Japi	NOT INFORMATION	Sao Paulo	Brasil	-23.248056	-46.95725	SIBBr	2012	2012	NOT INFORMATION	Atlantic Forest	NOT INFORMATION	NOT INFORMATION	NOT INFORMATION
Eumorpha anchemolus	Eumorpha anchemolus	1	Itatiaia National Park	NOT INFORMATION	Rio de Janeiro	Brasil	-22.367202	-44.554044	SIBBr	1957	1957	NOT INFORMATION	Atlantic Forest	NOT INFORMATION	NOT INFORMATION	NOT INFORMATION
Eumorpha translineatus	Eumorpha translineatus	NOT INFORMATION	Santa Catarina_ Sao Bento do Sul	NOT INFORMATION	Santa Catarina	Brasil	-26.25	-49.38	SIBBr	2004	2004	NOT INFORMATION	Atlantic Forest	NOT INFORMATION	NOT INFORMATION	NOT INFORMATION
Eumorpha analis	Eumorpha analis	2	Corupá	NOT INFORMATION	Santa Catarina	Brasil	-26.436213	-49.246676	SIBBr	1949	1949	NOT INFORMATION	Atlantic Forest	NOT INFORMATION	NOT INFORMATION	NOT INFORMATION
Eumorpha analis	Eumorpha analis	NOT INFORMATION	Santa Catarina_ Sao Bento do Sul	NOT INFORMATION	Santa Catarina	Brasil	-26.25	-49.38	SIBBr	2002	2002	NOT INFORMATION	Atlantic Forest	NOT INFORMATION	NOT INFORMATION	NOT INFORMATION
Eumorpha labruscae	Eumorpha labruscae	1	NOT INFORMATION	NOT INFORMATION	Santa Catarina	Brasil	-26.312265	-49.320458	SIBBr	1965	1965	NOT INFORMATION	Atlantic Forest	NOT INFORMATION	NOT INFORMATION	NOT INFORMATION
Eumorpha analis	Eumorpha analis	1	Corupá	NOT INFORMATION	Santa Catarina	Brasil	-26.436213	-49.246676	SIBBr	1950	1950	NOT INFORMATION	Atlantic Forest	NOT INFORMATION	NOT INFORMATION	NOT INFORMATION
Eumorpha analis	Eumorpha analis	1	Rolandia	NOT INFORMATION	Parana	Brasil	-23.3	-51.366667	SIBBr	1949	1949	YPM	Atlantic Forest	NOT INFORMATION	NOT INFORMATION	NOT INFORMATION
Eumorpha analis	Eumorpha analis	1	NOT INFORMATION	NOT INFORMATION	Santa Catarina	Brasil	-26.35	-50.8833	SIBBr	1950	1950	NOT INFORMATION	Atlantic Forest	NOT INFORMATION	NOT INFORMATION	NOT INFORMATION
Eumorpha labruscae	Eumorpha labruscae	1	Estação Biológica De Boracéia	NOT INFORMATION	Sao Paulo	Brasil	-23.654342	-45.88955	SIBBr	2012	2012	NOT INFORMATION	Atlantic Forest	NOT INFORMATION	NOT INFORMATION	NOT INFORMATION
Eumorpha obliquus	Eumorpha obliquus	3	Barra do Turvo	Barra do Turvo	Sao Paulo	Brasil	-24.9630556	-48.4167778	SIBBr	2013	2013	Coleção de Entomologia do MZUSP	Atlantic Forest	NOT INFORMATION	NOT INFORMATION	NOT INFORMATION
Eumorpha obliquus	Eumorpha obliquus	2	São Bento do Sul	NOT INFORMATION	Santa Catarina	Brasil	-26.242	-49.384	SIBBr	1989	1989	NOT INFORMATION	Atlantic Forest	NOT INFORMATION	NOT INFORMATION	NOT INFORMATION
Eumorpha obliquus	Eumorpha obliquus	3	Reserva Biológica de Augusto Ruschi II	Santa Teresa	Espirito Santo	Brasil	-19.9053389	-40.56875	SIBBr	2012	2012	Coleção de Entomologia do MZUSP	Atlantic Forest	NOT INFORMATION	NOT INFORMATION	NOT INFORMATION
Eumorpha labruscae	Eumorpha labruscae	NOT INFORMATION	PARNA Itatiaia V	Itamonte	Minas Gerais	Brasil	-22.36195	-44.7353972	SIBBr	2012	2012	Coleção de Entomologia do MZUSP	Atlantic Forest	NOT INFORMATION	NOT INFORMATION	NOT INFORMATION
Eumorpha obliquus	Eumorpha obliquus	2	RESBIO Alto da Serra de Paranapiacaba	Paranapiacaba	Sao Paulo	Brasil	-23.7790833	-46.3108056	SIBBr	2013	2013	Coleção de Entomologia do MZUSP	Atlantic Forest	NOT INFORMATION	NOT INFORMATION	NOT INFORMATION
Eumorpha obliquus	Eumorpha obliquus	NOT INFORMATION	Serra Bonita	Camacan	Bahia	Brasil	-15.3902778	-39.5638889	SIBBr	2011	2011	Coleção de Entomologia do MZUSP	Atlantic Forest	NOT INFORMATION	NOT INFORMATION	NOT INFORMATION
Eumorpha obliquus	Eumorpha obliquus	1	Corupá	NOT INFORMATION	Santa Catarina	Brasil	-26.436213	-49.246676	SIBBr	1950	1950	NOT INFORMATION	Atlantic Forest	NOT INFORMATION	NOT INFORMATION	NOT INFORMATION
Eumorpha obliquus	Eumorpha obliquus	2	PARNA Itatiaia I	Itatiaia	Rio de Janeiro	Brasil	-22.4544444	-44.6080556	SIBBr	2012	2012	Coleção de Entomologia do MZUSP	Atlantic Forest	NOT INFORMATION	NOT INFORMATION	NOT INFORMATION
Eumorpha labruscae	Eumorpha labruscae	NOT INFORMATION	EBB_ Castelinho	Salesópolis	Sao Paulo	Brasil	-23.6543417	-45.88955	SIBBr	2012	2012	Coleção de Entomologia do MZUSP	Atlantic Forest	NOT INFORMATION	NOT INFORMATION	NOT INFORMATION
Eumorpha obliquus	Eumorpha obliquus	NOT INFORMATION	PARNASO I	Teresópolis	Rio de Janeiro	Brasil	-22.45575	-42.9931667	SIBBr	2013	2013	Coleção de Entomologia do MZUSP	Atlantic Forest	NOT INFORMATION	NOT INFORMATION	NOT INFORMATION
Eumorpha labruscae	Eumorpha labruscae	3	Parque Estadual do Pico Marumbi I	Morretes	Parana	Brasil	-25.4384444	-48.9193333	SIBBr	2013	2013	Coleção de Entomologia do MZUSP	Atlantic Forest	NOT INFORMATION	NOT INFORMATION	NOT INFORMATION
Eumorpha obliquus	Eumorpha obliquus	3	Estação Biológica de Boracéia	Salesópolis	Sao Paulo	Brasil	-23.5333333	-45.85	SIBBr	2008	2008	Coleção de Entomologia do MZUSP	Atlantic Forest	NOT INFORMATION	NOT INFORMATION	NOT INFORMATION
Eumorpha obliquus	Eumorpha obliquus	NOT INFORMATION	Parque Estadual do Pico Marumbi III	Morretes	Parana	Brasil	-25.4181111	-48.9017222	SIBBr	2013	2013	Coleção de Entomologia do MZUSP	Atlantic Forest	NOT INFORMATION	NOT INFORMATION	NOT INFORMATION
Eumorpha labruscae	Eumorpha labruscae	NOT INFORMATION	Estação Biológica de Boraceia	Salesópolis	Sao Paulo	Brasil	-23.5333333	-45.85	SIBBr	2008	2008	Coleção de Entomologia do MZUSP	Atlantic Forest	NOT INFORMATION	NOT INFORMATION	NOT INFORMATION
Eumorpha obliquus	Eumorpha obliquus	NOT INFORMATION	Parque Estadual do Pico Marumbi I	Morretes	Parana	Brasil	-25.4384444	-48.9193333	SIBBr	2013	2013	Coleção de Entomologia do MZUSP	Atlantic Forest	NOT INFORMATION	NOT INFORMATION	NOT INFORMATION
Eumorpha translineatus	Eumorpha translineatus	1	Corupá	NOT INFORMATION	Santa Catarina	Brasil	-26.436213	-49.246676	SIBBr	NOT INFORMATION	NOT INFORMATION	NOT INFORMATION	Atlantic Forest	NOT INFORMATION	NOT INFORMATION	NOT INFORMATION
Eumorpha obliquus	Eumorpha obliquus	1	NOT INFORMATION	NOT INFORMATION	Santa Catarina	Brasil	-26.9202	-49.066	SIBBr	NOT INFORMATION	NOT INFORMATION	NOT INFORMATION	Atlantic Forest	NOT INFORMATION	NOT INFORMATION	NOT INFORMATION
Eumorpha labruscae	Eumorpha labruscae	1	NOT INFORMATION	NOT INFORMATION	Santa Catarina	Brasil	-26.9202	-49.066	SIBBr	NOT INFORMATION	NOT INFORMATION	NOT INFORMATION	Atlantic Forest	NOT INFORMATION	NOT INFORMATION	NOT INFORMATION
Eumorpha megaeacus	Eumorpha megaeacus	1	NOT INFORMATION	NOT INFORMATION	Santa Catarina	Brasil	-26.35	-50.8833	SIBBr	NOT INFORMATION	NOT INFORMATION	NOT INFORMATION	Atlantic Forest	NOT INFORMATION	NOT INFORMATION	NOT INFORMATION
Eumorpha labruscae	Eumorpha labruscae	NOT INFORMATION	Rio Vermelho	NOT INFORMATION	Santa Catarina	Brasil	-27.49	-48.45	SIBBr	NOT INFORMATION	NOT INFORMATION	NOT INFORMATION	Atlantic Forest	NOT INFORMATION	NOT INFORMATION	NOT INFORMATION
Eumorpha labruscae	Eumorpha labruscae	1	Corupá	NOT INFORMATION	Santa Catarina	Brasil	-26.436213	-49.246676	SIBBr	NOT INFORMATION	NOT INFORMATION	NOT INFORMATION	Atlantic Forest	NOT INFORMATION	NOT INFORMATION	NOT INFORMATION
Eumorpha fasciatus	Eumorpha fasciatus	1	NOT INFORMATION	NOT INFORMATION	Santa Catarina	Brasil	-26.9202	-49.066	SIBBr	NOT INFORMATION	NOT INFORMATION	NOT INFORMATION	Atlantic Forest	NOT INFORMATION	NOT INFORMATION	NOT INFORMATION
Eumorpha labruscae	Eumorpha labruscae	NOT INFORMATION	NOT INFORMATION	NOT INFORMATION	Erval Grande	Brasil	-27.3906002044678	-52.5705986022949	Specieslink	NOT INFORMATION	2007	UPF	Atlantic Forest	NOT INFORMATION	NOT INFORMATION
Eumorpha fasciata	Eumorpha fasciatus	4	Complexo TurÃ­stico Cristo Luz	NOT INFORMATION	Camboriu	Brasil	-27.0255556	-48.6544444	Specieslink	NOT INFORMATION	2000	PUCRS	Atlantic Forest	NOT INFORMATION	NOT INFORMATION
Eumorpha fasciata	Eumorpha fasciatus	1	NOT INFORMATION	NOT INFORMATION	Irai	Brasil	-27.1938889	-53.2505556	Specieslink	NOT INFORMATION	1998	PUCRS	Atlantic Forest	NOT INFORMATION	NOT INFORMATION
Eumorpha labruscae	Eumorpha labruscae	1	Complexo TurÃ­stico Cristo Luz	NOT INFORMATION	Camboriu	Brasil	-27.0255556	-48.6544444	Specieslink	NOT INFORMATION	2000	PUCRS	Atlantic Forest	NOT INFORMATION	NOT INFORMATION
Eumorpha obliqua	Eumorpha obliquus	1	Potreiro Velho_ PrÃ³-Mata	NOT INFORMATION	Sao Francisco De Paula	Brasil	-29.4808333	-50.1744444	Specieslink	NOT INFORMATION	2006	PUCRS	Atlantic Forest	NOT INFORMATION	NOT INFORMATION
Eumorpha obliqua	Eumorpha obliquus	1	NOT INFORMATION	NOT INFORMATION	Sao Francisco De Paula	Brasil	-29.4480556	-50.5833333	Specieslink	NOT INFORMATION	1998	PUCRS	Atlantic Forest	NOT INFORMATION	NOT INFORMATION
Eumorpha satellitia	Eumorpha satellitia	1	NOT INFORMATION	NOT INFORMATION	Salvador Do Sul	Brasil	-29.4386111	-51.5113889	Specieslink	NOT INFORMATION	1998	PUCRS	Atlantic Forest	NOT INFORMATION	NOT INFORMATION
Eumorpha vitis	Eumorpha vitis	1	NOT INFORMATION	NOT INFORMATION	Salvador Do Sul	Brasil	-29.4386111	-51.5113889	Specieslink	NOT INFORMATION	1996	PUCRS	Atlantic Forest	NOT INFORMATION	NOT INFORMATION
Eumorpha analis	Eumorpha analis	3	NOT INFORMATION	NOT INFORMATION	São Bento do Sul	Brasil	-26.2503	-49.3786	Specieslink	NOT INFORMATION	1975	UFPR	Atlantic Forest	NOT INFORMATION	NOT INFORMATION
Eumorpha analis	Eumorpha analis	2	NOT INFORMATION	NOT INFORMATION	Caraguatatuba	Brasil	-23.62	-45.41	Specieslink	NOT INFORMATION	1942	UFPR	Atlantic Forest	NOT INFORMATION	NOT INFORMATION
Eumorpha anchemolus	Eumorpha anchemolus	NOT INFORMATION	NOT INFORMATION	NOT INFORMATION	Cerro Azul	Brasil	-24.8236	-49.2611	Specieslink	NOT INFORMATION	NOT INFORMATION	UFPR	Atlantic Forest	NOT INFORMATION	NOT INFORMATION
Eumorpha anchemolus	Eumorpha anchemolus	NOT INFORMATION	NOT INFORMATION	NOT INFORMATION	São João del Rei	Brasil	-21.1356	-44.2617	Specieslink	NOT INFORMATION	NOT INFORMATION	UFPR	Atlantic Forest	NOT INFORMATION	NOT INFORMATION
Eumorpha anchemolus	Eumorpha anchemolus	4	NOT INFORMATION	NOT INFORMATION	Petrópolis	Brasil	-22.505	-43.1786	Specieslink	NOT INFORMATION	NOT INFORMATION	UFPR	Atlantic Forest	NOT INFORMATION	NOT INFORMATION
Eumorpha anchemolus	Eumorpha anchemolus	NOT INFORMATION	Barreira	NOT INFORMATION	Terezópolis	Brasil	-22.4122	-42.9656	Specieslink	NOT INFORMATION	1955	UFPR	Atlantic Forest	NOT INFORMATION	NOT INFORMATION
Eumorpha anchemolus	Eumorpha anchemolus	3	NOT INFORMATION	NOT INFORMATION	Petrópolis	Brasil	-22.505	-43.1786	Specieslink	NOT INFORMATION	1939	UFPR	Atlantic Forest	NOT INFORMATION	NOT INFORMATION
Eumorpha anchemolus	Eumorpha anchemolus	NOT INFORMATION	NOT INFORMATION	NOT INFORMATION	São Bento do Sul	Brasil	-26.2503	-49.3786	Specieslink	NOT INFORMATION	1971	UFPR	Atlantic Forest	NOT INFORMATION	NOT INFORMATION
Eumorpha anchemolus	Eumorpha anchemolus	NOT INFORMATION	Largo dos Leões	NOT INFORMATION	Rio de Janeiro	Brasil	-22.9028	-43.2075	Specieslink	NOT INFORMATION	1973	UFPR	Atlantic Forest	NOT INFORMATION	NOT INFORMATION
Eumorpha anchemolus	Eumorpha anchemolus	2	NOT INFORMATION	NOT INFORMATION	Petrópolis	Brasil	-22.505	-43.1786	Specieslink	NOT INFORMATION	1960	UFPR	Atlantic Forest	NOT INFORMATION	NOT INFORMATION
Eumorpha anchemolus	Eumorpha anchemolus	NOT INFORMATION	NOT INFORMATION	NOT INFORMATION	Itatiaia	Brasil	-22.4961	-44.5633	Specieslink	NOT INFORMATION	1950	UFPR	Atlantic Forest	NOT INFORMATION	NOT INFORMATION
Eumorpha anchemolus	Eumorpha anchemolus	2	Alto da Serra	NOT INFORMATION	Petrópolis	Brasil	-22.505	-43.1786	Specieslink	NOT INFORMATION	1931	UFPR	Atlantic Forest	NOT INFORMATION	NOT INFORMATION
Eumorpha eacus	Eumorpha megaeacus	3	NOT INFORMATION	NOT INFORMATION	Angra dos Reis	Brasil	-23.0067	-44.3181	Specieslink	NOT INFORMATION	1934	UFPR	Atlantic Forest	NOT INFORMATION	NOT INFORMATION
Eumorpha eacus	Eumorpha megaeacus	NOT INFORMATION	Boracéia	NOT INFORMATION	Salesópolis	Brasil	-23.53	-45.84	Specieslink	NOT INFORMATION	1943	UFPR	Atlantic Forest	NOT INFORMATION	NOT INFORMATION
Eumorpha eacus	Eumorpha megaeacus	NOT INFORMATION	NOT INFORMATION	NOT INFORMATION	Joinvile	Brasil	-26.3044	-48.8456	Specieslink	NOT INFORMATION	NOT INFORMATION	UFPR	Atlantic Forest	NOT INFORMATION	NOT INFORMATION
Eumorpha eacus	Eumorpha megaeacus	NOT INFORMATION	NOT INFORMATION	NOT INFORMATION	Petrópolis	Brasil	-22.505	-43.1786	Specieslink	NOT INFORMATION	1955	UFPR	Atlantic Forest	NOT INFORMATION	NOT INFORMATION
Eumorpha fasciata	Eumorpha fasciatus	2	Rio Vermelho	NOT INFORMATION	São Bento do Sul	Brasil	-26.2503	-49.3786	Specieslink	NOT INFORMATION	NOT INFORMATION	UFPR	Atlantic Forest	NOT INFORMATION	NOT INFORMATION
Eumorpha fasciata	Eumorpha fasciatus	NOT INFORMATION	NOT INFORMATION	NOT INFORMATION	Rio de Janeiro	Brasil	-22.9028	-43.2075	Specieslink	NOT INFORMATION	1970	UFPR	Atlantic Forest	NOT INFORMATION	NOT INFORMATION
Eumorpha fasciata	Eumorpha fasciatus	2	NOT INFORMATION	NOT INFORMATION	São Bento do Sul	Brasil	-26.2503	-49.3786	Specieslink	NOT INFORMATION	1971	UFPR	Atlantic Forest	NOT INFORMATION	NOT INFORMATION
Eumorpha fasciata	Eumorpha fasciatus	NOT INFORMATION	Tijuca	NOT INFORMATION	Rio de Janeiro	Brasil	-22.9028	-43.2075	Specieslink	NOT INFORMATION	1926	UFPR	Atlantic Forest	NOT INFORMATION	NOT INFORMATION
Eumorpha fasciata	Eumorpha fasciatus	NOT INFORMATION	Boracéia	NOT INFORMATION	Salesópolis	Brasil	-23.53	-45.84	Specieslink	NOT INFORMATION	1947	UFPR	Atlantic Forest	NOT INFORMATION	NOT INFORMATION
Eumorpha fasciata	Eumorpha fasciatus	2	NOT INFORMATION	NOT INFORMATION	Petrópolis	Brasil	-22.505	-43.1786	Specieslink	NOT INFORMATION	1963	UFPR	Atlantic Forest	NOT INFORMATION	NOT INFORMATION
Eumorpha fasciata	Eumorpha fasciatus	NOT INFORMATION	NOT INFORMATION	NOT INFORMATION	Castro	Brasil	-24.7911	-50.0119	Specieslink	NOT INFORMATION	1961	UFPR	Atlantic Forest	NOT INFORMATION	NOT INFORMATION
Eumorpha fasciata	Eumorpha fasciatus	NOT INFORMATION	Parque São Vicente	NOT INFORMATION	Petrópolis	Brasil	-22.505	-43.1786	Specieslink	NOT INFORMATION	1965	UFPR	Atlantic Forest	NOT INFORMATION	NOT INFORMATION
Eumorpha fasciata	Eumorpha fasciatus	NOT INFORMATION	NOT INFORMATION	NOT INFORMATION	Petrópolis	Brasil	-22.505	-43.1786	Specieslink	NOT INFORMATION	1936	UFPR	Atlantic Forest	NOT INFORMATION	NOT INFORMATION
Eumorpha fasciata	Eumorpha fasciatus	3	Rio Vermelho	NOT INFORMATION	São Bento do Sul	Brasil	-26.2503	-49.3786	Specieslink	NOT INFORMATION	1973	UFPR	Atlantic Forest	NOT INFORMATION	NOT INFORMATION
Eumorpha fasciata	Eumorpha fasciatus	3	NOT INFORMATION	NOT INFORMATION	Ponta Grossa	Brasil	-25.095	-50.1619	Specieslink	NOT INFORMATION	NOT INFORMATION	UFPR	Atlantic Forest	NOT INFORMATION	NOT INFORMATION
Eumorpha fasciata	Eumorpha fasciatus	NOT INFORMATION	Paineiras	NOT INFORMATION	Rio de Janeiro	Brasil	-22.9028	-43.2075	Specieslink	NOT INFORMATION	1960	UFPR	Atlantic Forest	NOT INFORMATION	NOT INFORMATION
Eumorpha fasciata	Eumorpha fasciatus	NOT INFORMATION	Penedo	NOT INFORMATION	Resende	Brasil	-22.4689	-44.4467	Specieslink	NOT INFORMATION	1956	UFPR	Atlantic Forest	NOT INFORMATION	NOT INFORMATION
Eumorpha fasciata	Eumorpha fasciatus	NOT INFORMATION	NOT INFORMATION	NOT INFORMATION	Foz do Iguaçú	Brasil	-25.5478	-54.5881	Specieslink	NOT INFORMATION	1969	UFPR	Atlantic Forest	NOT INFORMATION	NOT INFORMATION
Eumorpha fasciata	Eumorpha fasciatus	NOT INFORMATION	Vossoroca	NOT INFORMATION	Tijucas do Sul	Brasil	-25.9281	-49.1989	Specieslink	NOT INFORMATION	1979	UFPR	Atlantic Forest	NOT INFORMATION	NOT INFORMATION
Eumorpha fasciatus	Eumorpha fasciatus	2	Boracéia	NOT INFORMATION	Salesópolis	Brasil	-23.53	-45.84	Specieslink	NOT INFORMATION	1941	UFPR	Atlantic Forest	NOT INFORMATION	NOT INFORMATION
Eumorpha fasciatus	Eumorpha fasciatus	NOT INFORMATION	Boracéia	NOT INFORMATION	Campos do Jordão	Brasil	-22.73	-45.59	Specieslink	NOT INFORMATION	1952	UFPR	Atlantic Forest	NOT INFORMATION	NOT INFORMATION
Eumorpha fasciatus	Eumorpha fasciatus	2	Encantado - Est. Guanabara	NOT INFORMATION	Rio de Janeiro	Brasil	-22.9028	-43.2075	Specieslink	NOT INFORMATION	1950	UFPR	Atlantic Forest	NOT INFORMATION	NOT INFORMATION
Eumorpha labruscae	Eumorpha labruscae	NOT INFORMATION	Gávea	NOT INFORMATION	Rio de Janeiro	Brasil	-22.9028	-43.2075	Specieslink	NOT INFORMATION	1934	UFPR	Atlantic Forest	NOT INFORMATION	NOT INFORMATION
Eumorpha labruscae	Eumorpha labruscae	NOT INFORMATION	NOT INFORMATION	NOT INFORMATION	São Bento do Sul	Brasil	-26.2503	-49.3786	Specieslink	NOT INFORMATION	1970	UFPR	Atlantic Forest	NOT INFORMATION	NOT INFORMATION
Eumorpha labruscae	Eumorpha labruscae	4	NOT INFORMATION	NOT INFORMATION	São Bento do Sul	Brasil	-26.2503	-49.3786	Specieslink	NOT INFORMATION	1975	UFPR	Atlantic Forest	NOT INFORMATION	NOT INFORMATION
Eumorpha labruscae	Eumorpha labruscae	2	NOT INFORMATION	NOT INFORMATION	São Bento do Sul	Brasil	-26.2503	-49.3786	Specieslink	NOT INFORMATION	1971	UFPR	Atlantic Forest	NOT INFORMATION	NOT INFORMATION
Eumorpha labruscae	Eumorpha labruscae	NOT INFORMATION	Penedo	NOT INFORMATION	Resende	Brasil	-22.4689	-44.4467	Specieslink	NOT INFORMATION	1959	UFPR	Atlantic Forest	NOT INFORMATION	NOT INFORMATION
Eumorpha labruscae	Eumorpha labruscae	NOT INFORMATION	Marumbi	NOT INFORMATION	Morretes	Brasil	-25.4769	-48.8344	Specieslink	NOT INFORMATION	1966	UFPR	Atlantic Forest	NOT INFORMATION	NOT INFORMATION
Eumorpha labruscae	Eumorpha labruscae	NOT INFORMATION	NOT INFORMATION	NOT INFORMATION	Curitiba	Brasil	-25.4278	-49.2731	Specieslink	NOT INFORMATION	1973	UFPR	Atlantic Forest	NOT INFORMATION	NOT INFORMATION
Eumorpha labruscae	Eumorpha labruscae	NOT INFORMATION	NOT INFORMATION	NOT INFORMATION	Campo do Tenente	Brasil	-25.9781	-49.6828	Specieslink	NOT INFORMATION	1966	UFPR	Atlantic Forest	NOT INFORMATION	NOT INFORMATION
Eumorpha labruscae	Eumorpha labruscae	5	NOT INFORMATION	NOT INFORMATION	Ponta Grossa	Brasil	-25.095	-50.1619	Specieslink	NOT INFORMATION	NOT INFORMATION	UFPR	Atlantic Forest	NOT INFORMATION	NOT INFORMATION
Eumorpha labruscae	Eumorpha labruscae	NOT INFORMATION	NOT INFORMATION	NOT INFORMATION	Foz do Iguaçú	Brasil	-25.5478	-54.5881	Specieslink	NOT INFORMATION	1966	UFPR	Atlantic Forest	NOT INFORMATION	NOT INFORMATION
Eumorpha labruscae	Eumorpha labruscae	NOT INFORMATION	NOT INFORMATION	NOT INFORMATION	Guarapuava	Brasil	-25.3953	-51.4581	Specieslink	NOT INFORMATION	1966	UFPR	Atlantic Forest	NOT INFORMATION	NOT INFORMATION
Eumorpha labruscae	Eumorpha labruscae	2	NOT INFORMATION	NOT INFORMATION	Petrópolis	Brasil	-22.505	-43.1786	Specieslink	NOT INFORMATION	1955	UFPR	Atlantic Forest	NOT INFORMATION	NOT INFORMATION
Eumorpha labruscae	Eumorpha labruscae	NOT INFORMATION	NOT INFORMATION	NOT INFORMATION	Campos do Jordão	Brasil	-22.73	-45.59	Specieslink	NOT INFORMATION	1952	UFPR	Atlantic Forest	NOT INFORMATION	NOT INFORMATION
Eumorpha labruscae	Eumorpha labruscae	NOT INFORMATION	NOT INFORMATION	NOT INFORMATION	Santa Teresa	Brasil	-19.9356	-40.6003	Specieslink	NOT INFORMATION	1967	UFPR	Atlantic Forest	NOT INFORMATION	NOT INFORMATION
Eumorpha obliquus	Eumorpha obliquus	5	NOT INFORMATION	NOT INFORMATION	Petrópolis	Brasil	-22.505	-43.1786	Specieslink	NOT INFORMATION	1962	UFPR	Atlantic Forest	NOT INFORMATION	NOT INFORMATION
Eumorpha obliquus	Eumorpha obliquus	3	NOT INFORMATION	NOT INFORMATION	Petrópolis	Brasil	-22.505	-43.1786	Specieslink	NOT INFORMATION	1963	UFPR	Atlantic Forest	NOT INFORMATION	NOT INFORMATION
Eumorpha obliquus	Eumorpha obliquus	2	Boracéia	NOT INFORMATION	Salesópolis	Brasil	-23.53	-45.84	Specieslink	NOT INFORMATION	1943	UFPR	Atlantic Forest	NOT INFORMATION	NOT INFORMATION
Eumorpha obliquus	Eumorpha obliquus	4	Boracéia	NOT INFORMATION	Salesópolis	Brasil	-23.53	-45.84	Specieslink	NOT INFORMATION	1941	UFPR	Atlantic Forest	NOT INFORMATION	NOT INFORMATION
Eumorpha obliquus	Eumorpha obliquus	NOT INFORMATION	NOT INFORMATION	NOT INFORMATION	Petrópolis	Brasil	-22.505	-43.1786	Specieslink	NOT INFORMATION	1975	UFPR	Atlantic Forest	NOT INFORMATION	NOT INFORMATION
Eumorpha obliquus	Eumorpha obliquus	NOT INFORMATION	NOT INFORMATION	NOT INFORMATION	Salesópolis	Brasil	-23.53	-45.84	Specieslink	NOT INFORMATION	NOT INFORMATION	UFPR	Atlantic Forest	NOT INFORMATION	NOT INFORMATION
Eumorpha obliquus	Eumorpha obliquus	3	Rio Vermelho	NOT INFORMATION	São Bento do Sul	Brasil	-26.2503	-49.3786	Specieslink	NOT INFORMATION	1974	UFPR	Atlantic Forest	NOT INFORMATION	NOT INFORMATION
Eumorpha obliquus	Eumorpha obliquus	2	Banhado	NOT INFORMATION	Quatro Barras	Brasil	-25.3656	-49.0769	Specieslink	NOT INFORMATION	1970	UFPR	Atlantic Forest	NOT INFORMATION	NOT INFORMATION
Eumorpha obliquus	Eumorpha obliquus	NOT INFORMATION	NOT INFORMATION	NOT INFORMATION	Petrópolis	Brasil	-22.505	-43.1786	Specieslink	NOT INFORMATION	1959	UFPR	Atlantic Forest	NOT INFORMATION	NOT INFORMATION
Eumorpha obliquus	Eumorpha obliquus	5	Rio Vermelho	NOT INFORMATION	São Bento do Sul	Brasil	-26.2503	-49.3786	Specieslink	NOT INFORMATION	1985	UFPR	Atlantic Forest	NOT INFORMATION	NOT INFORMATION
Eumorpha obliquus	Eumorpha obliquus	3	NOT INFORMATION	NOT INFORMATION	Santa Teresa	Brasil	-19.9356	-40.6003	Specieslink	NOT INFORMATION	1966	UFPR	Atlantic Forest	NOT INFORMATION	NOT INFORMATION
Eumorpha phorbas	Eumorpha phorbas	NOT INFORMATION	Jussaral	NOT INFORMATION	Angra dos Reis	Brasil	-23.0067	-44.3181	Specieslink	NOT INFORMATION	1936	UFPR	Atlantic Forest	NOT INFORMATION	NOT INFORMATION
Eumorpha phorbas	Eumorpha phorbas	2	NOT INFORMATION	NOT INFORMATION	Caraguatatuba	Brasil	-23.62	-45.41	Specieslink	NOT INFORMATION	1942	UFPR	Atlantic Forest	NOT INFORMATION	NOT INFORMATION
Eumorpha phorbas	Eumorpha phorbas	NOT INFORMATION	NOT INFORMATION	NOT INFORMATION	Angra dos Reis	Brasil	-23.0067	-44.3181	Specieslink	NOT INFORMATION	1934	UFPR	Atlantic Forest	NOT INFORMATION	NOT INFORMATION
Eumorpha phorbas	Eumorpha phorbas	NOT INFORMATION	Jussaral	NOT INFORMATION	Angra dos Reis	Brasil	-23.0067	-44.3181	Specieslink	NOT INFORMATION	1935	UFPR	Atlantic Forest	NOT INFORMATION	NOT INFORMATION
Eumorpha satellitia	Eumorpha satellitia	4	NOT INFORMATION	NOT INFORMATION	São Bento do Sul	Brasil	-26.2503	-49.3786	Specieslink	NOT INFORMATION	1971	UFPR	Atlantic Forest	NOT INFORMATION	NOT INFORMATION
Eumorpha satellitia	Eumorpha satellitia	2	NOT INFORMATION	NOT INFORMATION	São Bento do Sul	Brasil	-26.2503	-49.3786	Specieslink	NOT INFORMATION	NOT INFORMATION	UFPR	Atlantic Forest	NOT INFORMATION	NOT INFORMATION
Eumorpha satellitia	Eumorpha satellitia	NOT INFORMATION	NOT INFORMATION	NOT INFORMATION	São Bento do Sul	Brasil	-26.2503	-49.3786	Specieslink	NOT INFORMATION	1970	UFPR	Atlantic Forest	NOT INFORMATION	NOT INFORMATION
Eumorpha satellitia	Eumorpha satellitia	2	Ponte de Maraniba	NOT INFORMATION	Itatiaia	Brasil	-22.4961	-44.5633	Specieslink	NOT INFORMATION	1970	UFPR	Atlantic Forest	NOT INFORMATION	NOT INFORMATION
Eumorpha satellitia	Eumorpha satellitia	5	Rio Vermelho	NOT INFORMATION	São Bento do Sul	Brasil	-26.2503	-49.3786	Specieslink	NOT INFORMATION	1973	UFPR	Atlantic Forest	NOT INFORMATION	NOT INFORMATION
Eumorpha satellitia	Eumorpha satellitia	NOT INFORMATION	Rio Vermelho	NOT INFORMATION	São Bento do Sul	Brasil	-26.2503	-49.3786	Specieslink	NOT INFORMATION	1974	UFPR	Atlantic Forest	NOT INFORMATION	NOT INFORMATION
Eumorpha satellitia	Eumorpha satellitia	NOT INFORMATION	NOT INFORMATION	NOT INFORMATION	Guarapuava	Brasil	-25.3953	-51.4581	Specieslink	NOT INFORMATION	1972	UFPR	Atlantic Forest	NOT INFORMATION	NOT INFORMATION
Eumorpha satellitia	Eumorpha satellitia	NOT INFORMATION	Rio Vermelho	NOT INFORMATION	São Bento do Sul	Brasil	-26.2503	-49.3786	Specieslink	NOT INFORMATION	1985	UFPR	Atlantic Forest	NOT INFORMATION	NOT INFORMATION
Eumorpha satellitia	Eumorpha satellitia	NOT INFORMATION	NOT INFORMATION	NOT INFORMATION	Salvador do Sul	Brasil	-29.4383	-51.5114	Specieslink	NOT INFORMATION	1993	UFPR	Atlantic Forest	NOT INFORMATION	NOT INFORMATION
Eumorpha translineatus	Eumorpha translineatus	NOT INFORMATION	NOT INFORMATION	NOT INFORMATION	Angra dos Reis	Brasil	-23.0067	-44.3181	Specieslink	NOT INFORMATION	NOT INFORMATION	UFPR	Atlantic Forest	NOT INFORMATION	NOT INFORMATION
Eumorpha translineatus	Eumorpha translineatus	NOT INFORMATION	NOT INFORMATION	NOT INFORMATION	Petrópolis	Brasil	-22.505	-43.1786	Specieslink	NOT INFORMATION	1964	UFPR	Atlantic Forest	NOT INFORMATION	NOT INFORMATION
Eumorpha translineatus	Eumorpha translineatus	NOT INFORMATION	NOT INFORMATION	NOT INFORMATION	Petrópolis	Brasil	-22.505	-43.1786	Specieslink	NOT INFORMATION	1936	UFPR	Atlantic Forest	NOT INFORMATION	NOT INFORMATION
Eumorpha translineatus	Eumorpha translineatus	NOT INFORMATION	Barreira	NOT INFORMATION	Terezópolis	Brasil	-22.4122	-42.9656	Specieslink	NOT INFORMATION	1959	UFPR	Atlantic Forest	NOT INFORMATION	NOT INFORMATION
Eumorpha translineatus	Eumorpha translineatus	2	NOT INFORMATION	NOT INFORMATION	Petrópolis	Brasil	-22.505	-43.1786	Specieslink	NOT INFORMATION	1961	UFPR	Atlantic Forest	NOT INFORMATION	NOT INFORMATION
Eumorpha translineatus	Eumorpha translineatus	2	Parque São Vicente	NOT INFORMATION	Petrópolis	Brasil	-22.505	-43.1786	Specieslink	NOT INFORMATION	1960	UFPR	Atlantic Forest	NOT INFORMATION	NOT INFORMATION
Eumorpha translineatus	Eumorpha translineatus	3	NOT INFORMATION	NOT INFORMATION	Petrópolis	Brasil	-22.505	-43.1786	Specieslink	NOT INFORMATION	1959	UFPR	Atlantic Forest	NOT INFORMATION	NOT INFORMATION
Eumorpha translineatus	Eumorpha translineatus	NOT INFORMATION	NOT INFORMATION	NOT INFORMATION	São Bento do Sul	Brasil	-26.2503	-49.3786	Specieslink	NOT INFORMATION	1971	UFPR	Atlantic Forest	NOT INFORMATION	NOT INFORMATION
Eumorpha translineatus	Eumorpha translineatus	2	Barreira	NOT INFORMATION	Terezópolis	Brasil	-22.4122	-42.9656	Specieslink	NOT INFORMATION	1955	UFPR	Atlantic Forest	NOT INFORMATION	NOT INFORMATION
Eumorpha translineatus	Eumorpha translineatus	2	Jussaral	NOT INFORMATION	Angra dos Reis	Brasil	-23.0067	-44.3181	Specieslink	NOT INFORMATION	1935	UFPR	Atlantic Forest	NOT INFORMATION	NOT INFORMATION
Eumorpha translineatus	Eumorpha translineatus	NOT INFORMATION	NOT INFORMATION	NOT INFORMATION	Petrópolis	Brasil	-22.505	-43.1786	Specieslink	NOT INFORMATION	1953	UFPR	Atlantic Forest	NOT INFORMATION	NOT INFORMATION
Eumorpha translineatus	Eumorpha translineatus	3	Alto da Serra	NOT INFORMATION	Petrópolis	Brasil	-22.505	-43.1786	Specieslink	NOT INFORMATION	1931	UFPR	Atlantic Forest	NOT INFORMATION	NOT INFORMATION
Eumorpha translineatus	Eumorpha translineatus	NOT INFORMATION	NOT INFORMATION	NOT INFORMATION	Santa Teresa	Brasil	-19.9356	-40.6003	Specieslink	NOT INFORMATION	1967	UFPR	Atlantic Forest	NOT INFORMATION	NOT INFORMATION
Eumorpha translineatus	Eumorpha translineatus	3	NOT INFORMATION	NOT INFORMATION	Santa Teresa	Brasil	-19.9356	-40.6003	Specieslink	NOT INFORMATION	1966	UFPR	Atlantic Forest	NOT INFORMATION	NOT INFORMATION
Eumorpha translineatus	Eumorpha translineatus	3	Marumbi	NOT INFORMATION	Morretes	Brasil	-25.4769	-48.8344	Specieslink	NOT INFORMATION	1967	UFPR	Atlantic Forest	NOT INFORMATION	NOT INFORMATION
Eumorpha translineatus	Eumorpha translineatus	NOT INFORMATION	Marumbi	NOT INFORMATION	Morretes	Brasil	-25.4769	-48.8344	Specieslink	NOT INFORMATION	1966	UFPR	Atlantic Forest	NOT INFORMATION	NOT INFORMATION
Eumorpha vitis	Eumorpha vitis	NOT INFORMATION	Rio Vermelho	NOT INFORMATION	São Bento do Sul	Brasil	-26.2503	-49.3786	Specieslink	NOT INFORMATION	1974	UFPR	Atlantic Forest	NOT INFORMATION	NOT INFORMATION
Eumorpha vitis	Eumorpha vitis	NOT INFORMATION	NOT INFORMATION	NOT INFORMATION	Foz do Iguaçú	Brasil	-25.5478	-54.5881	Specieslink	NOT INFORMATION	1966	UFPR	Atlantic Forest	NOT INFORMATION	NOT INFORMATION
Eumorpha fasciata	Eumorpha fasciatus	1	NOT INFORMATION	NOT INFORMATION	Sao Pedro Da Serra	Brasil	-29.4211111	-51.5130556	Specieslink	NOT INFORMATION	2000	PUCRS	Atlantic Forest	NOT INFORMATION	NOT INFORMATION
Eumorpha satellita analis	Eumorpha satellitia	1	Potreiro Velho_ PrÃ³-Mata	NOT INFORMATION	Sao Francisco De Paula	Brasil	-29.4808333	-50.1744444	Specieslink	NOT INFORMATION	2006	PUCRS	Atlantic Forest	NOT INFORMATION	NOT INFORMATION
Eumorpha satellitia	Eumorpha satellitia	1	NOT INFORMATION	NOT INFORMATION	Salvador Do Sul	Brasil	-29.4386111	-51.5113889	Specieslink	NOT INFORMATION	1994	PUCRS	Atlantic Forest	NOT INFORMATION	NOT INFORMATION
Eumorpha satellitia analis	Eumorpha satellitia	1	Potreiro Velho_ PrÃ³-Mata	NOT INFORMATION	Sao Francisco De Paula	Brasil	-29.4808333	-50.1744444	Specieslink	NOT INFORMATION	1998	PUCRS	Atlantic Forest	NOT INFORMATION	NOT INFORMATION
Eumorpha satellitia analis	Eumorpha satellitia	1	NOT INFORMATION	NOT INFORMATION	Salvador Do Sul	Brasil	-29.4386111	-51.5113889	Specieslink	NOT INFORMATION	1998	PUCRS	Atlantic Forest	NOT INFORMATION	NOT INFORMATION
Eumorpha satellitia analis	Eumorpha satellitia	2	NOT INFORMATION	NOT INFORMATION	Sao Pedro Da Serra	Brasil	-29.4211111	-51.5130556	Specieslink	NOT INFORMATION	1998	PUCRS	Atlantic Forest	NOT INFORMATION	NOT INFORMATION
Eumorpha satellitia analis	Eumorpha satellitia	1	NOT INFORMATION	NOT INFORMATION	Sao Pedro Da Serra	Brasil	-29.4211111	-51.5130556	Specieslink	NOT INFORMATION	1999	PUCRS	Atlantic Forest	NOT INFORMATION	NOT INFORMATION
Eumorpha anchemolus	Eumorpha anchemolus	NOT INFORMATION	NOT INFORMATION	NOT INFORMATION	São Luís do Paraitinga	Brasil	-23.3333	-45.099998	Specieslink	NOT INFORMATION	2001	FAPESP	Atlantic Forest	NOT INFORMATION	NOT INFORMATION
Eumorpha adamsi	Eumorpha adamsi	4	Faz da Pedra/ Rio Tamanduá	NOT INFORMATION	Ribeirão Preto	Brasil	-21.1700000762939	-47.810001373291	Specieslink	NOT INFORMATION	1954	Fiocruz	Atlantic Forest	NOT INFORMATION	NOT INFORMATION
Eumorpha analis	Eumorpha analis	1	Faz. da Pedra/ Rio Tamanduá	NOT INFORMATION	Ribeirão Preto	Brasil	-21.1700000762939	-47.810001373291	Specieslink	NOT INFORMATION	1953	Fiocruz	Atlantic Forest	NOT INFORMATION	NOT INFORMATION
Eumorpha analis	Eumorpha analis	1	Caneca Fina	NOT INFORMATION	Guapimirim	Brasil	-22.5372009277344	-42.9818992614746	Specieslink	NOT INFORMATION	1962	Fiocruz	Atlantic Forest	NOT INFORMATION	NOT INFORMATION
Eumorpha analis	Eumorpha analis	4	NOT INFORMATION	NOT INFORMATION	Salesópolis	Brasil	-23.5300006866455	-45.8400001525879	Specieslink	NOT INFORMATION	1946	Fiocruz	Atlantic Forest	NOT INFORMATION	NOT INFORMATION
Eumorpha analis	Eumorpha analis	1	Faz. da Pedra/ Rio Tamanduá	NOT INFORMATION	Ribeirão Preto	Brasil	-21.1700000762939	-47.810001373291	Specieslink	NOT INFORMATION	1954	Fiocruz	Atlantic Forest	NOT INFORMATION	NOT INFORMATION
Eumorpha analis	Eumorpha analis	1	Jussaral	Angra dos Reis	Rio de Janeiro	Brasil	-23.0067005157471	-44.3180999755859	Specieslink	NOT INFORMATION	1935	Fiocruz	Atlantic Forest	NOT INFORMATION	NOT INFORMATION
Eumorpha analis	Eumorpha analis	2	Jussaral	Angra dos Reis	Rio de Janeiro	Brasil	-23.0067005157471	-44.3180999755859	Specieslink	NOT INFORMATION	1960	Fiocruz	Atlantic Forest	NOT INFORMATION	NOT INFORMATION
Eumorpha analis	Eumorpha analis	1	NOT INFORMATION	NOT INFORMATION	Salesópolis	Brasil	-23.5300006866455	-45.8400001525879	Specieslink	NOT INFORMATION	1948	Fiocruz	Atlantic Forest	NOT INFORMATION	NOT INFORMATION
Eumorpha analis	Eumorpha analis	1	Recanto dos Lagos	NOT INFORMATION	Juiz de Fora	Brasil	-21.7642002105713	-43.3502998352051	Specieslink	NOT INFORMATION	2010	Fiocruz	Atlantic Forest	NOT INFORMATION	NOT INFORMATION
Eumorpha anchemolus	Eumorpha anchemolus	2	Caneca Fina	NOT INFORMATION	Guapimirim	Brasil	-22.5372009277344	-42.9818992614746	Specieslink	NOT INFORMATION	1962	Fiocruz	Atlantic Forest	NOT INFORMATION	NOT INFORMATION
Eumorpha anchemolus	Eumorpha anchemolus	1	Rio Sucavão	NOT INFORMATION	Guapimirim	Brasil	-22.5372009277344	-42.9818992614746	Specieslink	NOT INFORMATION	1961	Fiocruz	Atlantic Forest	NOT INFORMATION	NOT INFORMATION
Eumorpha anchemolus	Eumorpha anchemolus	3	Represa do Camorim	NOT INFORMATION	Rio de Janeiro	Brasil	-22.9027996063232	-43.2075004577637	Specieslink	NOT INFORMATION	1933	Fiocruz	Atlantic Forest	NOT INFORMATION	NOT INFORMATION
Eumorpha anchemolus	Eumorpha anchemolus	3	NOT INFORMATION	NOT INFORMATION	Salesópolis	Brasil	-23.5300006866455	-45.8400001525879	Specieslink	NOT INFORMATION	1946	Fiocruz	Atlantic Forest	NOT INFORMATION	NOT INFORMATION
Eumorpha anchemolus	Eumorpha anchemolus	1	Faz Poço Grande	NOT INFORMATION	Juquiá	Brasil	-24.3199996948242	-47.6300010681152	Specieslink	NOT INFORMATION	1940	Fiocruz	Atlantic Forest	NOT INFORMATION	NOT INFORMATION
Eumorpha anchemolus	Eumorpha anchemolus	1	NOT INFORMATION	NOT INFORMATION	Itatiaia	Brasil	-22.4960994720459	-44.5633010864258	Specieslink	NOT INFORMATION	1929	Fiocruz	Atlantic Forest	NOT INFORMATION	NOT INFORMATION
Eumorpha anchemolus	Eumorpha anchemolus	1	NOT INFORMATION	NOT INFORMATION	Itatiaia	Brasil	-22.4960994720459	-44.5633010864258	Specieslink	NOT INFORMATION	1926	Fiocruz	Atlantic Forest	NOT INFORMATION	NOT INFORMATION
Eumorpha anchemolus	Eumorpha anchemolus	2	Independencia	NOT INFORMATION	Petrópolis	Brasil	-22.5049991607666	-43.1786003112793	Specieslink	NOT INFORMATION	1932	Fiocruz	Atlantic Forest	NOT INFORMATION	NOT INFORMATION
Eumorpha fasciatus fasciatus	Eumorpha fasciatus	1	NOT INFORMATION	NOT INFORMATION	Passa Quatro	Brasil	-22.3903007507324	-44.9667015075684	Specieslink	NOT INFORMATION	1923	Fiocruz	Atlantic Forest	NOT INFORMATION	NOT INFORMATION
Eumorpha fasciatus fasciatus	Eumorpha fasciatus	1	Manguinho	NOT INFORMATION	Rio de Janeiro	Brasil	-22.9027996063232	-43.2075004577637	Specieslink	NOT INFORMATION	1961	Fiocruz	Atlantic Forest	NOT INFORMATION	NOT INFORMATION
Eumorpha fasciatus fasciatus	Eumorpha fasciatus	7	NOT INFORMATION	NOT INFORMATION	Itatiaia	Brasil	-22.4960994720459	-44.5633010864258	Specieslink	NOT INFORMATION	NOT INFORMATION	Fiocruz	Atlantic Forest	NOT INFORMATION	NOT INFORMATION
Eumorpha fasciatus fasciatus	Eumorpha fasciatus	5	NOT INFORMATION	Angra dos Reis	Rio de Janeiro	Brasil	-23.0067005157471	-44.3180999755859	Specieslink	NOT INFORMATION	NOT INFORMATION	Fiocruz	Atlantic Forest	NOT INFORMATION	NOT INFORMATION
Eumorpha fasciatus fasciatus	Eumorpha fasciatus	3	Manguinhos	NOT INFORMATION	Rio de Janeiro	Brasil	-22.9027996063232	-43.2075004577637	Specieslink	NOT INFORMATION	NOT INFORMATION	Fiocruz	Atlantic Forest	NOT INFORMATION	NOT INFORMATION
Eumorpha fasciatus fasciatus	Eumorpha fasciatus	2	NOT INFORMATION	NOT INFORMATION	Curitiba	Brasil	-25.4277992248535	-49.2731018066406	Specieslink	NOT INFORMATION	NOT INFORMATION	Fiocruz	Atlantic Forest	NOT INFORMATION	NOT INFORMATION
Eumorpha fasciatus fasciatus	Eumorpha fasciatus	1	Corcovado	NOT INFORMATION	Rio de Janeiro	Brasil	-22.9027996063232	-43.2075004577637	Specieslink	NOT INFORMATION	1966	Fiocruz	Atlantic Forest	NOT INFORMATION	NOT INFORMATION
Eumorpha labruscae labruscae	Eumorpha labruscae	5	NOT INFORMATION	NOT INFORMATION	Itatiaia	Brasil	-22.4960994720459	-44.5633010864258	Specieslink	NOT INFORMATION	NOT INFORMATION	Fiocruz	Atlantic Forest	NOT INFORMATION	NOT INFORMATION
Eumorpha labruscae labruscae	Eumorpha labruscae	1	Soberbo	NOT INFORMATION	Teresópolis	Brasil	-22.4122009277344	-42.9655990600586	Specieslink	NOT INFORMATION	1939	Fiocruz	Atlantic Forest	NOT INFORMATION	NOT INFORMATION
Eumorpha labruscae labruscae	Eumorpha labruscae	1	Jacarepaguá	NOT INFORMATION	Rio de Janeiro	Brasil	-22.9027996063232	-43.2075004577637	Specieslink	NOT INFORMATION	1934	Fiocruz	Atlantic Forest	NOT INFORMATION	NOT INFORMATION
Eumorpha labruscae labruscae	Eumorpha labruscae	1	Manguinhos	NOT INFORMATION	Rio de Janeiro	Brasil	-22.9027996063232	-43.2075004577637	Specieslink	NOT INFORMATION	NOT INFORMATION	Fiocruz	Atlantic Forest	NOT INFORMATION	NOT INFORMATION
Eumorpha labruscae labruscae	Eumorpha labruscae	1	NOT INFORMATION	NOT INFORMATION	Itatiaia	Brasil	-22.4960994720459	-44.5633010864258	Specieslink	NOT INFORMATION	1932	Fiocruz	Atlantic Forest	NOT INFORMATION	NOT INFORMATION
Eumorpha megaeacus	Eumorpha megaeacus	6	NOT INFORMATION	Angra dos Reis	Rio de Janeiro	Brasil	-23.0067005157471	-44.3180999755859	Specieslink	NOT INFORMATION	1932	Fiocruz	Atlantic Forest	NOT INFORMATION	NOT INFORMATION
Eumorpha megaeacus	Eumorpha megaeacus	2	Japuiba	Angra dos Reis	Rio de Janeiro	Brasil	-23.0067005157471	-44.3180999755859	Specieslink	NOT INFORMATION	1940	Fiocruz	Atlantic Forest	NOT INFORMATION	NOT INFORMATION
Eumorpha megaeacus	Eumorpha megaeacus	1	NOT INFORMATION	Angra dos Reis	Rio de Janeiro	Brasil	-23.0067005157471	-44.3180999755859	Specieslink	NOT INFORMATION	1934	Fiocruz	Atlantic Forest	NOT INFORMATION	NOT INFORMATION
Eumorpha megaeacus	Eumorpha megaeacus	1	NOT INFORMATION	NOT INFORMATION	Itatiaia	Brasil	-22.4960994720459	-44.5633010864258	Specieslink	NOT INFORMATION	1926	Fiocruz	Atlantic Forest	NOT INFORMATION	NOT INFORMATION
Eumorpha megaeacus	Eumorpha megaeacus	1	NOT INFORMATION	NOT INFORMATION	Itatiaia	Brasil	-22.4960994720459	-44.5633010864258	Specieslink	NOT INFORMATION	1937	Fiocruz	Atlantic Forest	NOT INFORMATION	NOT INFORMATION
Eumorpha obliquus orientis	Eumorpha obliquus	1	NOT INFORMATION	NOT INFORMATION	Itatiaia	Brasil	-22.4960994720459	-44.5633010864258	Specieslink	NOT INFORMATION	1933	Fiocruz	Atlantic Forest	NOT INFORMATION	NOT INFORMATION
Eumorpha obliquus orientis	Eumorpha obliquus	1	Lago Azul	NOT INFORMATION	Itatiaia	Brasil	-22.4960994720459	-44.5633010864258	Specieslink	NOT INFORMATION	1954	Fiocruz	Atlantic Forest	NOT INFORMATION	NOT INFORMATION
Eumorpha obliquus orientis	Eumorpha obliquus	1	Jussaral	Angra dos Reis	Rio de Janeiro	Brasil	-23.0067005157471	-44.3180999755859	Specieslink	NOT INFORMATION	1934	Fiocruz	Atlantic Forest	NOT INFORMATION	NOT INFORMATION
Eumorpha obliquus orientis	Eumorpha obliquus	1	Jussaral	Angra dos Reis	Rio de Janeiro	Brasil	-23.0067005157471	-44.3180999755859	Specieslink	NOT INFORMATION	1936	Fiocruz	Atlantic Forest	NOT INFORMATION	NOT INFORMATION
Eumorpha obliquus orientis	Eumorpha obliquus	1	Paineiras	NOT INFORMATION	Rio de Janeiro	Brasil	-22.9027996063232	-43.2075004577637	Specieslink	NOT INFORMATION	1925	Fiocruz	Atlantic Forest	NOT INFORMATION	NOT INFORMATION
Eumorpha phorbas	Eumorpha phorbas	3	NOT INFORMATION	Angra dos Reis	Rio de Janeiro	Brasil	-23.0067005157471	-44.3180999755859	Specieslink	NOT INFORMATION	NOT INFORMATION	Fiocruz	Atlantic Forest	NOT INFORMATION	NOT INFORMATION
Eumorpha phorbas	Eumorpha phorbas	7	Jussaral	Angra dos Reis	Rio de Janeiro	Brasil	-23.0067005157471	-44.3180999755859	Specieslink	NOT INFORMATION	NOT INFORMATION	Fiocruz	Atlantic Forest	NOT INFORMATION	NOT INFORMATION
Eumorpha phorbas	Eumorpha phorbas	1	NOT INFORMATION	NOT INFORMATION	Juquiá	Brasil	-24.3199996948242	-47.6300010681152	Specieslink	NOT INFORMATION	NOT INFORMATION	Fiocruz	Atlantic Forest	NOT INFORMATION	NOT INFORMATION
Eumorpha translineatus	Eumorpha translineatus	6	NOT INFORMATION	NOT INFORMATION	Itatiaia	Brasil	-22.4960994720459	-44.5633010864258	Specieslink	NOT INFORMATION	NOT INFORMATION	Fiocruz	Atlantic Forest	NOT INFORMATION	NOT INFORMATION
Eumorpha translineatus	Eumorpha translineatus	2	Soberbo	NOT INFORMATION	Teresópolis	Brasil	-22.4122009277344	-42.9655990600586	Specieslink	NOT INFORMATION	NOT INFORMATION	Fiocruz	Atlantic Forest	NOT INFORMATION	NOT INFORMATION
Eumorpha translineatus	Eumorpha translineatus	4	Represa Camorim	NOT INFORMATION	Rio de Janeiro	Brasil	-22.9027996063232	-43.2075004577637	Specieslink	NOT INFORMATION	NOT INFORMATION	Fiocruz	Atlantic Forest	NOT INFORMATION	NOT INFORMATION
Eumorpha translineatus	Eumorpha translineatus	4	Jussaral	NOT INFORMATION	Rio de Janeiro	Brasil	-23.0067005157471	-44.3180999755859	Specieslink	NOT INFORMATION	NOT INFORMATION	Fiocruz	Atlantic Forest	NOT INFORMATION	NOT INFORMATION
Eumorpha translineatus	Eumorpha translineatus	2	Independência	NOT INFORMATION	Petrópolis	Brasil	-22.5049991607666	-43.1786003112793	Specieslink	NOT INFORMATION	NOT INFORMATION	Fiocruz	Atlantic Forest	NOT INFORMATION	NOT INFORMATION
Eumorpha translineatus	Eumorpha translineatus	3	NOT INFORMATION	NOT INFORMATION	Salesópolis	Brasil	-23.5300006866455	-45.8400001525879	Specieslink	NOT INFORMATION	NOT INFORMATION	Fiocruz	Atlantic Forest	NOT INFORMATION	NOT INFORMATION
Eumorpha analis	Eumorpha analis	NOT INFORMATION	NOT INFORMATION	NOT INFORMATION	Petrópolis	Brasil	-22.505	-43.1786	Specieslink	NOT INFORMATION	1964	UFPR	Atlantic Forest	NOT INFORMATION	NOT INFORMATION
Eumorpha analis	Eumorpha analis	NOT INFORMATION	NOT INFORMATION	NOT INFORMATION	Corupá	Brasil	-26.4253	-49.2431	Specieslink	NOT INFORMATION	NOT INFORMATION	UFPR	Atlantic Forest	NOT INFORMATION	NOT INFORMATION
Eumorpha analis	Eumorpha analis	NOT INFORMATION	NOT INFORMATION	NOT INFORMATION	Rio de Janeiro	Brasil	-22.9028	-43.2075	Specieslink	NOT INFORMATION	NOT INFORMATION	UFPR	Atlantic Forest	NOT INFORMATION	NOT INFORMATION
Eumorpha analis	Eumorpha analis	NOT INFORMATION	Santa Clara	NOT INFORMATION	Guarapuava	Brasil	-25.3953	-51.4581	Specieslink	NOT INFORMATION	1986	UFPR	Atlantic Forest	NOT INFORMATION	NOT INFORMATION
Eumorpha anchemolus	Eumorpha anchemolus	NOT INFORMATION	NOT INFORMATION	NOT INFORMATION	Curitiba	Brasil	-25.4278	-49.2731	Specieslink	NOT INFORMATION	1974	UFPR	Atlantic Forest	NOT INFORMATION	NOT INFORMATION
Eumorpha anchemolus	Eumorpha anchemolus	NOT INFORMATION	NOT INFORMATION	NOT INFORMATION	Petrópolis	Brasil	-22.505	-43.1786	Specieslink	NOT INFORMATION	1959	UFPR	Atlantic Forest	NOT INFORMATION	NOT INFORMATION
Eumorpha anchemolus	Eumorpha anchemolus	NOT INFORMATION	NOT INFORMATION	NOT INFORMATION	Petrópolis	Brasil	-22.505	-43.1786	Specieslink	NOT INFORMATION	1964	UFPR	Atlantic Forest	NOT INFORMATION	NOT INFORMATION
Eumorpha anchemolus	Eumorpha anchemolus	NOT INFORMATION	NOT INFORMATION	NOT INFORMATION	Rio de Janeiro	Brasil	-22.9028	-43.2075	Specieslink	NOT INFORMATION	NOT INFORMATION	UFPR	Atlantic Forest	NOT INFORMATION	NOT INFORMATION
Eumorpha anchemolus	Eumorpha anchemolus	NOT INFORMATION	Est. Engenho de Dentro - E.F.C.B.	NOT INFORMATION	Rio de Janeiro	Brasil	-22.9028	-43.2075	Specieslink	NOT INFORMATION	1924	UFPR	Atlantic Forest	NOT INFORMATION	NOT INFORMATION
Eumorpha fasciata	Eumorpha fasciatus	NOT INFORMATION	NOT INFORMATION	NOT INFORMATION	Petrópolis	Brasil	-22.505	-43.1786	Specieslink	NOT INFORMATION	1938	UFPR	Atlantic Forest	NOT INFORMATION	NOT INFORMATION
Eumorpha fasciata	Eumorpha fasciatus	NOT INFORMATION	NOT INFORMATION	NOT INFORMATION	Curitiba	Brasil	-25.4278	-49.2731	Specieslink	NOT INFORMATION	1983	UFPR	Atlantic Forest	NOT INFORMATION	NOT INFORMATION
Eumorpha fasciata	Eumorpha fasciatus	NOT INFORMATION	NOT INFORMATION	NOT INFORMATION	Rio de Janeiro	Brasil	-22.9028	-43.2075	Specieslink	NOT INFORMATION	1969	UFPR	Atlantic Forest	NOT INFORMATION	NOT INFORMATION
Eumorpha fasciata	Eumorpha fasciatus	NOT INFORMATION	Mauá	NOT INFORMATION	Itatiaia	Brasil	-22.4961	-44.5633	Specieslink	NOT INFORMATION	1962	UFPR	Atlantic Forest	NOT INFORMATION	NOT INFORMATION
Eumorpha fasciata	Eumorpha fasciatus	2	Parque Est. Morro do Diabo	NOT INFORMATION	Teodoro Sampaio	Brasil	-22.53	-52.16	Specieslink	NOT INFORMATION	1990	UFPR	Atlantic Forest	NOT INFORMATION	NOT INFORMATION
Eumorpha fasciata	Eumorpha fasciatus	2	Parque Est. Morro do Diabo	NOT INFORMATION	Teodoro Sampaio	Brasil	-22.53	-52.16	Specieslink	NOT INFORMATION	1989	UFPR	Atlantic Forest	NOT INFORMATION	NOT INFORMATION
Eumorpha fasciatus	Eumorpha fasciatus	NOT INFORMATION	NOT INFORMATION	NOT INFORMATION	Brusque	Brasil	-27.0981	-48.9175	Specieslink	NOT INFORMATION	NOT INFORMATION	UFPR	Atlantic Forest	NOT INFORMATION	NOT INFORMATION
Eumorpha labruscae	Eumorpha labruscae	NOT INFORMATION	NOT INFORMATION	NOT INFORMATION	Petrópolis	Brasil	-22.505	-43.1786	Specieslink	NOT INFORMATION	1939	UFPR	Atlantic Forest	NOT INFORMATION	NOT INFORMATION
Eumorpha labruscae	Eumorpha labruscae	NOT INFORMATION	NOT INFORMATION	NOT INFORMATION	Rio Negro	Brasil	-26.1058	-49.7975	Specieslink	NOT INFORMATION	1973	UFPR	Atlantic Forest	NOT INFORMATION	NOT INFORMATION
Eumorpha labruscae	Eumorpha labruscae	NOT INFORMATION	NOT INFORMATION	NOT INFORMATION	Curitiba	Brasil	-25.4278	-49.2731	Specieslink	NOT INFORMATION	1967	UFPR	Atlantic Forest	NOT INFORMATION	NOT INFORMATION
Eumorpha labruscae	Eumorpha labruscae	NOT INFORMATION	NOT INFORMATION	NOT INFORMATION	Rio de Janeiro	Brasil	-22.9028	-43.2075	Specieslink	NOT INFORMATION	1962	UFPR	Atlantic Forest	NOT INFORMATION	NOT INFORMATION
Eumorpha labruscae	Eumorpha labruscae	2	Parque São Vicente	NOT INFORMATION	Petrópolis	Brasil	-22.505	-43.1786	Specieslink	NOT INFORMATION	1962	UFPR	Atlantic Forest	NOT INFORMATION	NOT INFORMATION
Eumorpha labruscae	Eumorpha labruscae	NOT INFORMATION	NOT INFORMATION	NOT INFORMATION	Petrópolis	Brasil	-22.505	-43.1786	Specieslink	NOT INFORMATION	1984	UFPR	Atlantic Forest	NOT INFORMATION	NOT INFORMATION
Eumorpha obliquus	Eumorpha obliquus	3	NOT INFORMATION	NOT INFORMATION	São Bento do Sul	Brasil	-26.2503	-49.3786	Specieslink	NOT INFORMATION	1971	UFPR	Atlantic Forest	NOT INFORMATION	NOT INFORMATION
Eumorpha obliquus	Eumorpha obliquus	NOT INFORMATION	Boracéia	NOT INFORMATION	Salesópolis	Brasil	-23.53	-45.84	Specieslink	NOT INFORMATION	1942	UFPR	Atlantic Forest	NOT INFORMATION	NOT INFORMATION
Eumorpha obliquus	Eumorpha obliquus	NOT INFORMATION	Jussaral	NOT INFORMATION	Angra dos Reis	Brasil	-23.0067	-44.3181	Specieslink	NOT INFORMATION	1935	UFPR	Atlantic Forest	NOT INFORMATION	NOT INFORMATION
Eumorpha obliquus	Eumorpha obliquus	NOT INFORMATION	NOT INFORMATION	NOT INFORMATION	Petrópolis	Brasil	-22.505	-43.1786	Specieslink	NOT INFORMATION	1928	UFPR	Atlantic Forest	NOT INFORMATION	NOT INFORMATION
Eumorpha obliquus	Eumorpha obliquus	NOT INFORMATION	NOT INFORMATION	NOT INFORMATION	Santa Teresa	Brasil	-19.9356	-40.6003	Specieslink	NOT INFORMATION	NOT INFORMATION	UFPR	Atlantic Forest	NOT INFORMATION	NOT INFORMATION
Eumorpha obliquus	Eumorpha obliquus	NOT INFORMATION	Rio Vermelho	NOT INFORMATION	São Bento do Sul	Brasil	-26.2503	-49.3786	Specieslink	NOT INFORMATION	1973	UFPR	Atlantic Forest	NOT INFORMATION	NOT INFORMATION
Eumorpha obliquus	Eumorpha obliquus	2	NOT INFORMATION	NOT INFORMATION	Santa Teresa	Brasil	-19.9356	-40.6003	Specieslink	NOT INFORMATION	1967	UFPR	Atlantic Forest	NOT INFORMATION	NOT INFORMATION
Eumorpha obliquus	Eumorpha obliquus	NOT INFORMATION	Barreira	NOT INFORMATION	Terezópolis	Brasil	-22.4122	-42.9656	Specieslink	NOT INFORMATION	1955	UFPR	Atlantic Forest	NOT INFORMATION	NOT INFORMATION
Eumorpha phorbas	Eumorpha phorbas	NOT INFORMATION	Barreira	NOT INFORMATION	Terezópolis	Brasil	-22.4122	-42.9656	Specieslink	NOT INFORMATION	1955	UFPR	Atlantic Forest	NOT INFORMATION	NOT INFORMATION
Eumorpha phorbas	Eumorpha phorbas	NOT INFORMATION	Faz. Poço Grande	NOT INFORMATION	Juquiá	Brasil	-24.32	-47.63	Specieslink	NOT INFORMATION	1940	UFPR	Atlantic Forest	NOT INFORMATION	NOT INFORMATION
Eumorpha satellitia	Eumorpha satellitia	NOT INFORMATION	NOT INFORMATION	NOT INFORMATION	São Bento do Sul	Brasil	-26.2503	-49.3786	Specieslink	NOT INFORMATION	1942	UFPR	Atlantic Forest	NOT INFORMATION	NOT INFORMATION
Eumorpha satellitia	Eumorpha satellitia	NOT INFORMATION	NOT INFORMATION	NOT INFORMATION	São Bento do Sul	Brasil	-26.2503	-49.3786	Specieslink	NOT INFORMATION	1961	UFPR	Atlantic Forest	NOT INFORMATION	NOT INFORMATION
Eumorpha satellitia	Eumorpha satellitia	NOT INFORMATION	NOT INFORMATION	NOT INFORMATION	Santa Teresa	Brasil	-19.9356	-40.6003	Specieslink	NOT INFORMATION	1967	UFPR	Atlantic Forest	NOT INFORMATION	NOT INFORMATION
Eumorpha satellitia	Eumorpha satellitia	NOT INFORMATION	NOT INFORMATION	NOT INFORMATION	Joinvile	Brasil	-26.3044	-48.8456	Specieslink	NOT INFORMATION	1954	UFPR	Atlantic Forest	NOT INFORMATION	NOT INFORMATION
Eumorpha satellitia	Eumorpha satellitia	NOT INFORMATION	NOT INFORMATION	NOT INFORMATION	Petrópolis	Brasil	-22.505	-43.1786	Specieslink	NOT INFORMATION	1964	UFPR	Atlantic Forest	NOT INFORMATION	NOT INFORMATION
Eumorpha satellitia	Eumorpha satellitia	NOT INFORMATION	NOT INFORMATION	NOT INFORMATION	Ponta Grossa	Brasil	-25.095	-50.1619	Specieslink	NOT INFORMATION	NOT INFORMATION	UFPR	Atlantic Forest	NOT INFORMATION	NOT INFORMATION
Eumorpha translineatus	Eumorpha translineatus	NOT INFORMATION	NOT INFORMATION	NOT INFORMATION	Petrópolis	Brasil	-22.505	-43.1786	Specieslink	NOT INFORMATION	NOT INFORMATION	UFPR	Atlantic Forest	NOT INFORMATION	NOT INFORMATION
Eumorpha translineatus	Eumorpha translineatus	NOT INFORMATION	Marumbi	NOT INFORMATION	Morretes	Brasil	-25.4769	-48.8344	Specieslink	NOT INFORMATION	1970	UFPR	Atlantic Forest	NOT INFORMATION	NOT INFORMATION
Eumorpha translineatus	Eumorpha translineatus	NOT INFORMATION	Rio Vermelho	NOT INFORMATION	São Bento do Sul	Brasil	-26.2503	-49.3786	Specieslink	NOT INFORMATION	1973	UFPR	Atlantic Forest	NOT INFORMATION	NOT INFORMATION
Eumorpha translineatus	Eumorpha translineatus	NOT INFORMATION	NOT INFORMATION	NOT INFORMATION	Petrópolis	Brasil	-22.505	-43.1786	Specieslink	NOT INFORMATION	1957	UFPR	Atlantic Forest	NOT INFORMATION	NOT INFORMATION
Eumorpha translineatus	Eumorpha translineatus	NOT INFORMATION	Parque São Vicente	NOT INFORMATION	Petrópolis	Brasil	-22.505	-43.1786	Specieslink	NOT INFORMATION	1963	UFPR	Atlantic Forest	NOT INFORMATION	NOT INFORMATION
Eumorpha translineatus	Eumorpha translineatus	NOT INFORMATION	Marumbi	NOT INFORMATION	Morretes	Brasil	-25.4769	-48.8344	Specieslink	NOT INFORMATION	1968	UFPR	Atlantic Forest	NOT INFORMATION	NOT INFORMATION
Eumorpha vitis	Eumorpha vitis	NOT INFORMATION	NOT INFORMATION	NOT INFORMATION	Ponta Grossa	Brasil	-25.095	-50.1619	Specieslink	NOT INFORMATION	NOT INFORMATION	UFPR	Atlantic Forest	NOT INFORMATION	NOT INFORMATION
Eumorpha vitis	Eumorpha vitis	NOT INFORMATION	NOT INFORMATION	NOT INFORMATION	João Pessoa	Brasil	-7.115	-34.8631	Specieslink	NOT INFORMATION	1952	UFPR	Atlantic Forest	NOT INFORMATION	NOT INFORMATION
Eumorpha satellitia	Eumorpha satellitia	NOT INFORMATION	Porto Ferreira	NOT INFORMATION	Porto Ferreira	Brasil	-21.85	-47.416699	Specieslink	NOT INFORMATION	2002	FAPESP	Atlantic Forest	NOT INFORMATION	NOT INFORMATION
Eumorpha adamsi	Eumorpha adamsi	1	NOT INFORMATION	NOT INFORMATION	Belo Horizonte	Brasil	-19.9207992553711	-43.937801361084	Specieslink	NOT INFORMATION	1945	Fiocruz	Atlantic Forest	NOT INFORMATION	NOT INFORMATION
Eumorpha analis	Eumorpha analis	1	Alto da Serra	NOT INFORMATION	Curitiba	Brasil	-25.4277992248535	-49.2731018066406	Specieslink	NOT INFORMATION	1952	Fiocruz	Atlantic Forest	NOT INFORMATION	NOT INFORMATION
Eumorpha analis	Eumorpha analis	1	NOT INFORMATION	NOT INFORMATION	Salesópolis	Brasil	-23.5300006866455	-45.8400001525879	Specieslink	NOT INFORMATION	1956	Fiocruz	Atlantic Forest	NOT INFORMATION	NOT INFORMATION
Eumorpha analis	Eumorpha analis	1	Botafogo	NOT INFORMATION	Rio de Janeiro	Brasil	-22.9027996063232	-43.2075004577637	Specieslink	NOT INFORMATION	1937	Fiocruz	Atlantic Forest	NOT INFORMATION	NOT INFORMATION
Eumorpha analis	Eumorpha analis	1	Jussaral	NOT INFORMATION	Rio de Janeiro	Brasil	-23.0067005157471	-44.3180999755859	Specieslink	NOT INFORMATION	1937	Fiocruz	Atlantic Forest	NOT INFORMATION	NOT INFORMATION
Eumorpha analis	Eumorpha analis	1	NOT INFORMATION	NOT INFORMATION	Juquiá	Brasil	-24.3199996948242	-47.6300010681152	Specieslink	NOT INFORMATION	1941	Fiocruz	Atlantic Forest	NOT INFORMATION	NOT INFORMATION
Eumorpha analis	Eumorpha analis	1	Paineiras	NOT INFORMATION	Rio de Janeiro	Brasil	-22.9027996063232	-43.2075004577637	Specieslink	NOT INFORMATION	1915	Fiocruz	Atlantic Forest	NOT INFORMATION	NOT INFORMATION
Eumorpha analis	Eumorpha analis	1	Itatiaia	NOT INFORMATION	Rio de Janeiro	Brasil	-22.9027996063232	-43.2075004577637	Specieslink	NOT INFORMATION	1954	Fiocruz	Atlantic Forest	NOT INFORMATION	NOT INFORMATION
Eumorpha anchemolus	Eumorpha anchemolus	2	NOT INFORMATION	NOT INFORMATION	Itatiaia	Brasil	-22.4960994720459	-44.5633010864258	Specieslink	NOT INFORMATION	1950	Fiocruz	Atlantic Forest	NOT INFORMATION	NOT INFORMATION
Eumorpha anchemolus	Eumorpha anchemolus	1	Corcovado	NOT INFORMATION	Rio de Janeiro	Brasil	-22.9027996063232	-43.2075004577637	Specieslink	NOT INFORMATION	1932	Fiocruz	Atlantic Forest	NOT INFORMATION	NOT INFORMATION
Eumorpha anchemolus	Eumorpha anchemolus	2	Faz da Pedra/ Rio Tamanduá	NOT INFORMATION	Ribeirão Preto	Brasil	-21.1700000762939	-47.810001373291	Specieslink	NOT INFORMATION	1953	Fiocruz	Atlantic Forest	NOT INFORMATION	NOT INFORMATION
Eumorpha anchemolus	Eumorpha anchemolus	1	Japuiba	NOT INFORMATION	Rio de Janeiro	Brasil	-23.0067005157471	-44.3180999755859	Specieslink	NOT INFORMATION	1938	Fiocruz	Atlantic Forest	NOT INFORMATION	NOT INFORMATION
Eumorpha anchemolus	Eumorpha anchemolus	1	NOT INFORMATION	NOT INFORMATION	Itatiaia	Brasil	-22.4960994720459	-44.5633010864258	Specieslink	NOT INFORMATION	1942	Fiocruz	Atlantic Forest	NOT INFORMATION	NOT INFORMATION
Eumorpha anchemolus	Eumorpha anchemolus	1	NOT INFORMATION	NOT INFORMATION	Itatiaia	Brasil	-22.4960994720459	-44.5633010864258	Specieslink	NOT INFORMATION	1928	Fiocruz	Atlantic Forest	NOT INFORMATION	NOT INFORMATION
Eumorpha anchemolus	Eumorpha anchemolus	1	NOT INFORMATION	NOT INFORMATION	Itatiaia	Brasil	-22.4960994720459	-44.5633010864258	Specieslink	NOT INFORMATION	1941	Fiocruz	Atlantic Forest	NOT INFORMATION	NOT INFORMATION
Eumorpha fasciatus fasciatus	Eumorpha fasciatus	1	NOT INFORMATION	NOT INFORMATION	Belo Horizonte	Brasil	-19.9207992553711	-43.937801361084	Specieslink	NOT INFORMATION	1945	Fiocruz	Atlantic Forest	NOT INFORMATION	NOT INFORMATION
Eumorpha fasciatus fasciatus	Eumorpha fasciatus	2	Alto da Serra	NOT INFORMATION	Curitiba	Brasil	-25.4277992248535	-49.2731018066406	Specieslink	NOT INFORMATION	1952	Fiocruz	Atlantic Forest	NOT INFORMATION	NOT INFORMATION
Eumorpha fasciatus fasciatus	Eumorpha fasciatus	1	NOT INFORMATION	NOT INFORMATION	Santa Teresa	Brasil	-19.9356002807617	-40.6002998352051	Specieslink	NOT INFORMATION	NOT INFORMATION	Fiocruz	Atlantic Forest	NOT INFORMATION	NOT INFORMATION
Eumorpha fasciatus fasciatus	Eumorpha fasciatus	3	NOT INFORMATION	NOT INFORMATION	Salesópolis	Brasil	-23.5300006866455	-45.8400001525879	Specieslink	NOT INFORMATION	NOT INFORMATION	Fiocruz	Atlantic Forest	NOT INFORMATION	NOT INFORMATION
Eumorpha labruscae labruscae	Eumorpha labruscae	1	NOT INFORMATION	NOT INFORMATION	Belo Horizonte	Brasil	-19.9207992553711	-43.937801361084	Specieslink	NOT INFORMATION	1942	Fiocruz	Atlantic Forest	NOT INFORMATION	NOT INFORMATION
Eumorpha labruscae labruscae	Eumorpha labruscae	1	Corcovado	NOT INFORMATION	Rio de Janeiro	Brasil	-22.9027996063232	-43.2075004577637	Specieslink	NOT INFORMATION	1933	Fiocruz	Atlantic Forest	NOT INFORMATION	NOT INFORMATION
Eumorpha labruscae labruscae	Eumorpha labruscae	1	NOT INFORMATION	NOT INFORMATION	Niterói	Brasil	-22.88330078125	-43.1035995483398	Specieslink	NOT INFORMATION	1939	Fiocruz	Atlantic Forest	NOT INFORMATION	NOT INFORMATION
Eumorpha labruscae labruscae	Eumorpha labruscae	1	NOT INFORMATION	NOT INFORMATION	Itatiaia	Brasil	-22.4960994720459	-44.5633010864258	Specieslink	NOT INFORMATION	1936	Fiocruz	Atlantic Forest	NOT INFORMATION	NOT INFORMATION
Eumorpha labruscae labruscae	Eumorpha labruscae	1	NOT INFORMATION	NOT INFORMATION	Itatiaia	Brasil	-22.4960994720459	-44.5633010864258	Specieslink	NOT INFORMATION	1929	Fiocruz	Atlantic Forest	NOT INFORMATION	NOT INFORMATION
Eumorpha labruscae labruscae	Eumorpha labruscae	1	NOT INFORMATION	NOT INFORMATION	Itatiaia	Brasil	-22.4960994720459	-44.5633010864258	Specieslink	NOT INFORMATION	1933	Fiocruz	Atlantic Forest	NOT INFORMATION	NOT INFORMATION
Eumorpha labruscae labruscae	Eumorpha labruscae	2	Alto da Serra	NOT INFORMATION	Curitiba	Brasil	-25.4277992248535	-49.2731018066406	Specieslink	NOT INFORMATION	1952	Fiocruz	Atlantic Forest	NOT INFORMATION	NOT INFORMATION
Eumorpha labruscae labruscae	Eumorpha labruscae	1	Faz. dos Campos	NOT INFORMATION	Virgínia	Brasil	-22.3332996368408	-45.0917015075684	Specieslink	NOT INFORMATION	1922	Fiocruz	Atlantic Forest	NOT INFORMATION	NOT INFORMATION
Eumorpha megaeacus	Eumorpha megaeacus	3	Japuiba	NOT INFORMATION	Rio de Janeiro	Brasil	-23.0067005157471	-44.3180999755859	Specieslink	NOT INFORMATION	1945	Fiocruz	Atlantic Forest	NOT INFORMATION	NOT INFORMATION
Eumorpha megaeacus	Eumorpha megaeacus	1	Japuiba	NOT INFORMATION	Rio de Janeiro	Brasil	-23.0067005157471	-44.3180999755859	Specieslink	NOT INFORMATION	1946	Fiocruz	Atlantic Forest	NOT INFORMATION	NOT INFORMATION
Eumorpha megaeacus	Eumorpha megaeacus	1	NOT INFORMATION	NOT INFORMATION	Itatiaia	Brasil	-22.4960994720459	-44.5633010864258	Specieslink	NOT INFORMATION	1943	Fiocruz	Atlantic Forest	NOT INFORMATION	NOT INFORMATION
Eumorpha megaeacus	Eumorpha megaeacus	1	NOT INFORMATION	NOT INFORMATION	São josé dos campos	Brasil	-23.1700000762939	-45.8800010681152	Specieslink	NOT INFORMATION	1934	Fiocruz	Atlantic Forest	NOT INFORMATION	NOT INFORMATION
Eumorpha obliquus obliquus	Eumorpha obliquus	1	NOT INFORMATION	NOT INFORMATION	Itatiaia	Brasil	-22.4960994720459	-44.5633010864258	Specieslink	NOT INFORMATION	1934	Fiocruz	Atlantic Forest	NOT INFORMATION	NOT INFORMATION
Eumorpha obliquus orientis	Eumorpha obliquus	1	Independência	NOT INFORMATION	Petrópolis	Brasil	-22.5049991607666	-43.1786003112793	Specieslink	NOT INFORMATION	1930	Fiocruz	Atlantic Forest	NOT INFORMATION	NOT INFORMATION
Eumorpha obliquus orientis	Eumorpha obliquus	3	Corcovado	NOT INFORMATION	Rio de Janeiro	Brasil	-22.9027996063232	-43.2075004577637	Specieslink	NOT INFORMATION	1933	Fiocruz	Atlantic Forest	NOT INFORMATION	NOT INFORMATION
Eumorpha obliquus orientis	Eumorpha obliquus	1	Corcovado	NOT INFORMATION	Rio de Janeiro	Brasil	-22.9027996063232	-43.2075004577637	Specieslink	NOT INFORMATION	1932	Fiocruz	Atlantic Forest	NOT INFORMATION	NOT INFORMATION
Eumorpha phorbas	Eumorpha phorbas	3	Japuiba	Angra dos Reis	Rio de Janeiro	Brasil	-23.0067005157471	-44.3180999755859	Specieslink	NOT INFORMATION	NOT INFORMATION	Fiocruz	Atlantic Forest	NOT INFORMATION	NOT INFORMATION
Eumorpha phorbas	Eumorpha phorbas	1	Botafogo	NOT INFORMATION	Rio de Janeiro	Brasil	-22.9027996063232	-43.2075004577637	Specieslink	NOT INFORMATION	NOT INFORMATION	Fiocruz	Atlantic Forest	NOT INFORMATION	NOT INFORMATION
Eumorpha translineatus	Eumorpha translineatus	1	Faz. Poço Grande	NOT INFORMATION	Juquiá	Brasil	-24.3199996948242	-47.6300010681152	Specieslink	NOT INFORMATION	NOT INFORMATION	Fiocruz	Atlantic Forest	NOT INFORMATION	NOT INFORMATION
Eumorpha vitis vitis	Eumorpha vitis	1	Fonte Rio Doce	NOT INFORMATION	Governador Valadares	Brasil	-18.8511009216309	-41.9494018554688	Specieslink	NOT INFORMATION	1943	Fiocruz	Atlantic Forest	NOT INFORMATION	NOT INFORMATION
Eumorpha vitis vitis	Eumorpha vitis	1	Parque Sooretama	NOT INFORMATION	Linhares	Brasil	-19.3910999298096	-40.0722007751465	Specieslink	NOT INFORMATION	1963	Fiocruz	Atlantic Forest	NOT INFORMATION	NOT INFORMATION
Eumorpha vitis vitis	Eumorpha vitis	1	Faz. da Pedra/ Rio Tamanduá	NOT INFORMATION	Ribeirão Preto	Brasil	-21.1700000762939	-47.810001373291	Specieslink	NOT INFORMATION	1953	Fiocruz	Atlantic Forest	NOT INFORMATION	NOT INFORMATION
Eumorpha vitis vitis	Eumorpha vitis	1	Faz. da Pedra/ Rio Tamanduá	NOT INFORMATION	Ribeirão Preto	Brasil	-21.1700000762939	-47.810001373291	Specieslink	NOT INFORMATION	1954	Fiocruz	Atlantic Forest	NOT INFORMATION	NOT INFORMATION
Eumorpha anchemolus	Eumorpha anchemolus	1	Corupá	NOT INFORMATION	Santa Catarina	Brasil	-26.436213	-49.246676	Specieslink	NOT INFORMATION	1949	YPM	Atlantic Forest	NOT INFORMATION	NOT INFORMATION
Eumorpha fasciatus	Eumorpha fasciatus	1	Tijuco Preto	NOT INFORMATION	NOT INFORMATION	Brasil	-26.031406	-48.982034	Specieslink	NOT INFORMATION	1949	YPM	Atlantic Forest	NOT INFORMATION	NOT INFORMATION
Eumorpha fasciatus	Eumorpha fasciatus	1	NOT INFORMATION	NOT INFORMATION	Santa Catarina	Brasil	-26.35	-50.8833	Specieslink	NOT INFORMATION	1950	YPM	Atlantic Forest	NOT INFORMATION	NOT INFORMATION
Eumorpha labruscae	Eumorpha labruscae	1	Nearest Named Place: Nova Teutonia	NOT INFORMATION	Xavantina	Brasil	-27.05	-52.4	Specieslink	NOT INFORMATION	1973	NHMUK	Atlantic Forest	NOT INFORMATION	NOT INFORMATION
Eumorpha translineatus	Eumorpha translineatus	1	Nearest Named Place: Corupa	NOT INFORMATION	Santa Catarina	Brasil	-26.4333	-49.2333	Specieslink	NOT INFORMATION	1987	NHMUK	Atlantic Forest	NOT INFORMATION	NOT INFORMATION
Eumorpha phorbas	Eumorpha phorbas	NOT INFORMATION	Ubatuba	NOT INFORMATION	NOT INFORMATION	Brasil	-23.43382	-45.08589	GBIF	NOT INFORMATION	2014	ETHZ	Atlantic Forest	NOT INFORMATION	NOT INFORMATION
Eumorpha adamsi	Eumorpha adamsi	NOT INFORMATION	Rio Verde	NOT INFORMATION	NOT INFORMATION	Brasil	-21.2	-51.883333	GBIF	NOT INFORMATION	1964	UMNH	Atlantic Forest	NOT INFORMATION	NOT INFORMATION
Eumorpha phorbas	Eumorpha phorbas	NOT INFORMATION	Rancho Grande	NOT INFORMATION	NOT INFORMATION	Brasil	-23.9368	-47.0707	GBIF	NOT INFORMATION	1992	UMNH	Atlantic Forest	NOT INFORMATION	NOT INFORMATION
Eumorpha triangulum	Eumorpha triangulum	2	Rancho Grande	NOT INFORMATION	NOT INFORMATION	Brasil	-23.9368	-47.0707	GBIF	NOT INFORMATION	1993	UMNH	Atlantic Forest	NOT INFORMATION	NOT INFORMATION
Eumorpha anchemolus	Eumorpha anchemolus	NOT INFORMATION	Rancho Grande	NOT INFORMATION	NOT INFORMATION	Brasil	-23.9368	-47.0707	GBIF	NOT INFORMATION	1993	UMNH	Atlantic Forest	NOT INFORMATION	NOT INFORMATION
Eumorpha anchemolus	Eumorpha anchemolus	NOT INFORMATION	Corupa	NOT INFORMATION	NOT INFORMATION	Brasil	-26.426142	-49.241606	GBIF	NOT INFORMATION	1963	UMNH	Atlantic Forest	NOT INFORMATION	NOT INFORMATION
Eumorpha satellitia	Eumorpha satellitia	NOT INFORMATION	Rio Verde	NOT INFORMATION	NOT INFORMATION	Brasil	-21.2	-51.883333	GBIF	NOT INFORMATION	1970	UMNH	Atlantic Forest	NOT INFORMATION	NOT INFORMATION
Eumorpha phorbas	Eumorpha phorbas	NOT INFORMATION	Rancho Grande	NOT INFORMATION	NOT INFORMATION	Brasil	-23.9368	-47.0707	GBIF	NOT INFORMATION	1993	UMNH	Atlantic Forest	NOT INFORMATION	NOT INFORMATION
Eumorpha satellitia	Eumorpha satellitia	1	NOT INFORMATION	NOT INFORMATION	NOT INFORMATION	Brasil	-29.438611	-51.511389	GBIF	NOT INFORMATION	1994	PUC-RS	Atlantic Forest	NOT INFORMATION	NOT INFORMATION
Eumorpha fasciatus	Eumorpha fasciatus	1	NOT INFORMATION	NOT INFORMATION	NOT INFORMATION	Brasil	-27.25	-50.333333	GBIF	NOT INFORMATION	NOT INFORMATION	ZMAA	Atlantic Forest	NOT INFORMATION	NOT INFORMATION
Eumorpha analis	Eumorpha analis	1	Nova Teutonia	NOT INFORMATION	Santa Catarina	Brasil	-27.052	-52.395	GBIF	NOT INFORMATION	1960	NMR	Atlantic Forest	NOT INFORMATION	NOT INFORMATION
Eumorpha analis	Eumorpha analis	1	Represa do Vossoroca	NOT INFORMATION	NOT INFORMATION	Brasil	-25.84	-49.069	GBIF	NOT INFORMATION	1989	NMR	Atlantic Forest	NOT INFORMATION	NOT INFORMATION
Eumorpha anchemolus	Eumorpha anchemolus	1	Itatiaia National Park	NOT INFORMATION	NOT INFORMATION	Brasil	-22.370853	-44.627	GBIF	NOT INFORMATION	1949	YPM	Atlantic Forest	NOT INFORMATION	NOT INFORMATION
Eumorpha obliquus	Eumorpha obliquus	1	Corupá (Hansa Humboldt)_ SC_ Brazil	NOT INFORMATION	NOT INFORMATION	Brasil	-26.4261	-49.2417	GBIF	NOT INFORMATION	NOT INFORMATION	Cleveland Museum of Natural History_ OH (CLEV)	Atlantic Forest	NOT INFORMATION	NOT INFORMATION
Eumorpha labruscae	Eumorpha labruscae	1	Santa Catarina_ Brazil	NOT INFORMATION	Santa Catarina	Brasil	-27	-50	GBIF	NOT INFORMATION	NOT INFORMATION	Cleveland Museum of Natural History_ OH (CLEV)	Atlantic Forest	NOT INFORMATION	NOT INFORMATION
Eumorpha anchemolus	Eumorpha anchemolus	1	Santa Catarina_ Brazil	NOT INFORMATION	Santa Catarina	Brasil	-27	-50	GBIF	NOT INFORMATION	NOT INFORMATION	Cleveland Museum of Natural History_ OH (CLEV)	Atlantic Forest	NOT INFORMATION	NOT INFORMATION
Eumorpha labruscae	Eumorpha labruscae	1	NOT INFORMATION	NOT INFORMATION	Rio Grande do Sul	Brasil	-31.7679	-52.3409	SIBBr	1960	1960	NOT INFORMATION	Pampa	NOT INFORMATION	NOT INFORMATION	NOT INFORMATION
Eumorpha fasciatus	Eumorpha fasciatus	1	NOT INFORMATION	NOT INFORMATION	Rio Grande do Sul	Brasil	-31.7679	-52.3409	SIBBr	1947	1947	NOT INFORMATION	Pampa	NOT INFORMATION	NOT INFORMATION	NOT INFORMATION
Eumorpha fasciata	Eumorpha fasciatus	1	Campus Central PUCRS	NOT INFORMATION	Porto Alegre	Brasil	-30.0191388889	-51.2372222222	Specieslink	NOT INFORMATION	1997	PUCRS	Pampa	NOT INFORMATION	NOT INFORMATION	NOT INFORMATION
Eumorpha fasciata	Eumorpha fasciatus	2	NOT INFORMATION	NOT INFORMATION	Sao Borja	Brasil	-28.6608333333	-56.0041666667	Specieslink	NOT INFORMATION	1998	PUCRS	Pampa	NOT INFORMATION	NOT INFORMATION	NOT INFORMATION
Eumorpha labruscae	Eumorpha labruscae	2	NOT INFORMATION	NOT INFORMATION	Porto Alegre	Brasil	-30.0191388889	-51.2372222222	Specieslink	NOT INFORMATION	1997	PUCRS	Pampa	NOT INFORMATION	NOT INFORMATION	NOT INFORMATION
Eumorpha satellitia	Eumorpha satellitia	1	NOT INFORMATION	NOT INFORMATION	Porto Alegre	Brasil	-30.0191388889	-51.2372222222	Specieslink	NOT INFORMATION	1976	PUCRS	Pampa	NOT INFORMATION	NOT INFORMATION	NOT INFORMATION
Eumorpha satellitia	Eumorpha satellitia	1	NOT INFORMATION	NOT INFORMATION	Porto Alegre	Brasil	-30.0191388889	-51.2372222222	Specieslink	NOT INFORMATION	1968	PUCRS	Pampa	NOT INFORMATION	NOT INFORMATION	NOT INFORMATION
Eumorpha satellitia analis	Eumorpha satellitia	1	NOT INFORMATION	NOT INFORMATION	Mostardas	Brasil	-31.0835	-50.9216667	Specieslink	NOT INFORMATION	1998	PUCRS	Pampa	NOT INFORMATION	NOT INFORMATION	NOT INFORMATION
Eumorpha fasciata	Eumorpha fasciatus	1	NOT INFORMATION	NOT INFORMATION	Porto Alegre	Brasil	-30.0191388889	-51.2372222222	Specieslink	NOT INFORMATION	1962	PUCRS	Pampa	NOT INFORMATION	NOT INFORMATION	NOT INFORMATION
Eumorpha satellitia	Eumorpha satellitia	1	NOT INFORMATION	NOT INFORMATION	Porto Alegre	Brasil	-30.0331	-51.23	Specieslink	NOT INFORMATION	2014	PUCRS	Pampa	NOT INFORMATION	NOT INFORMATION	NOT INFORMATION
Eumorpha labruscae	Eumorpha labruscae	NOT INFORMATION	Guarary	NOT INFORMATION	São Luiz Gonzaga	Brasil	-28.4083	-54.9608	Specieslink	NOT INFORMATION	1940	UFPR	Pampa	NOT INFORMATION	NOT INFORMATION	NOT INFORMATION
Eumorpha fasciatus fasciatus	Eumorpha fasciatus	1	NOT INFORMATION	NOT INFORMATION	Pelotas	Brasil	-31.771900177002	-52.3424987792969	Specieslink	NOT INFORMATION	1938	Fiocruz	Pampa	NOT INFORMATION	NOT INFORMATION	NOT INFORMATION
Eumorpha labruscae	Eumorpha labruscae	2	NOT INFORMATION	NOT INFORMATION	NOT INFORMATION	Brasil	-30.019139	-51.237222	GBIF	NOT INFORMATION	1997	PUC-RS	Pampa	NOT INFORMATION	NOT INFORMATION	NOT INFORMATION
Eumorpha fasciatus	Eumorpha fasciatus	2	Campus Central PUCRS	NOT INFORMATION	NOT INFORMATION	Brasil	-30.019139	-51.237222	GBIF	NOT INFORMATION	1997	PUC-RS	Pampa	NOT INFORMATION	NOT INFORMATION	NOT INFORMATION
Eumorpha satellitia	Eumorpha satellitia	1	NOT INFORMATION	NOT INFORMATION	NOT INFORMATION	Brasil	-30.019139	-51.237222	GBIF	NOT INFORMATION	1976	PUC-RS	Pampa	NOT INFORMATION	NOT INFORMATION	NOT INFORMATION
Eumorpha satellitia	Eumorpha satellitia	1	NOT INFORMATION	NOT INFORMATION	NOT INFORMATION	Brasil	-30.019139	-51.237222	GBIF	NOT INFORMATION	1968	PUC-RS	Pampa	NOT INFORMATION	NOT INFORMATION	NOT INFORMATION
Eumorpha vitis vitis	Eumorpha vitis	2	NOT INFORMATION	NOT INFORMATION	Cáceres	Brasil	-16.0706005096436	-57.6789016723633	Specieslink	NOT INFORMATION	1955	Fiocruz	Pantanal	NOT INFORMATION	NOT INFORMATION
